# Supplementary material for: Longevity and mortality in cats: A single institution necropsy study of 3108 cases (1989–2019)
Source: PLoS One. 2022 Dec 29;17(12):e0278199. doi: 10.1371/journal.pone.0278199 (PMC9799304; doi:10.1371/journal.pone.0278199)
Supplement: S1 Dataset — This file contains the dataset used for the study. A code book is available at the bottom of the file. (XLSX) [file pone.0278199.s004.xlsx]

## Sheet: Sheet1
Case	Age	Sex	Breed	Year of Death	Death	Weight	Environment	FeLV Status	FIV Status	causeofdeath	Organ System	Pathophysiology	Neoplasia Type	Number of Cancers	Neoplasia Causes Death	Cardiac Cause of Death	Thyroid Hyperplasia or Adenoma	Type of Renal Disease	Renal Disease Cause of Death
1	11.5425	FS	Mixed breed	1990	EUTH	4.6	3	0	3	Neoplasia	Cardiovascular	Neoplastic	0	1	1		0
2	14.7726	MC	Mixed breed	1989	EUTH	4.5	1	0	3	Neoplasia	Musculoskeletal	Neoplastic	0	1	1		0
3	11.7589	FS	Mixed breed	1989	EUTH		4	3	3	Neoplasia	Ophthalmologic	Neoplastic	0	1	1		0
4	7.0274	MC	Manx	1989	EUTH	4.2	1	3	3	Neoplasia	Musculoskeletal	Neoplastic	0	1	1	0	0
5	6.80274	MC	Cymric	1989	EUTH	4.5	4	0	3	Neoplasia	Musculoskeletal	Neoplastic	0	1	1		0
6	8.94247	FS	Mixed breed	1989	EUTH	4	4	3	3	Neoplasia	Dermatologic	Neoplastic	0	1	1		0
7	12.0822	FS	Mixed breed	1989	DIED	3.6	4	3	3	Neoplasia	Respiratory	Neoplastic	0	1	1		0	0	0
8	3.11781	FS	Mixed breed	1989	EUTH	3	3	0	0	Neoplasia	Neurological	Neoplastic	0	1	1		0
9	10.8164	MC	Mixed breed	1990	EUTH	7.77273	4	0	3	Neoplasia	Neurological	Neoplastic	0	1	1		0
10	7.8411	M	Mixed breed	1990	EUTH	5.8	3	0	0	Neoplasia	Systemic	Neoplastic	0	1	1		0	0	0
11	12.1151	MC	Mixed breed	1990	EUTH	5.1	4	0	3	Neoplasia	Musculoskeletal	Neoplastic	0	1	1		0
12	7.4411	FS	Mixed breed	1990	DIED	4.6	0	0	0	Neoplasia	Systemic	Neoplastic	0	1	1		0
13	15.4904	MC	Burmese	1991	EUTH	4.54545	0	0	0	Neoplasia	Gastrointestinal	Neoplastic	0	1	1		0
14	13.611	FS	Mixed breed	1992	EUTH	4.09091	4	3	3	Neoplasia	Dermatologic	Neoplastic	0	1	1		0
15	12.1863	MC	Mixed breed	1992	EUTH	5.5	3	0	0	Neoplasia	Neurological	Neoplastic	0	1	1		0	6	0
16	8.5589	MC	Mixed breed	1992	DIED	4.86	3	0	3	Neoplasia	Hematopoetic	Neoplastic	0	1	1		0	1	0
17	10.1781	MC	Abyssinian	1992	EUTH	3.55	0	0	0	Neoplasia	Cardiovascular	Neoplastic	0	1	1		0
18	9.07123	FS	Mixed breed	1994	EUTH	4.2	4	3	3	Neoplasia	Musculoskeletal	Neoplastic	0	1	1		0	6	0
19	6.40548	FS	Mixed breed	1993	EUTH	5.8	0	0	0	Neoplasia	Neurological	Neoplastic	0	1	1		0	8	0
20	8.47123	FS	Balinese	1993	EUTH	3.9	4	3	3	Neoplasia	Dermatologic	Neoplastic	0	1	1		0
21	7.56164	FS	Mixed breed	1994	EUTH	4.4	0	3	3	Neoplasia	Musculoskeletal	Neoplastic	0	1	1		0
22	7.64384	MC	Mixed breed	1994	EUTH	4.8	1	0	0	Neoplasia	Systemic	Neoplastic	0	1	1		0	20	0
23	12.9918	MC	Mixed breed	1994	EUTH	7	3	3	3	Neoplasia	Musculoskeletal	Neoplastic	0	1	1		0
24	7.80548	FS	Siamese	1994	EUTH	3.65	4	0	0	Neoplasia	Dermatologic	Neoplastic	0	1	1		0	5	1
25	9.32055	FS	Mixed breed	1995	EUTH	3.52	0	3	3	Neoplasia	Ophthalmologic	Neoplastic	0	1	1	0	1	8	0
26	9.12055	FS	Mixed breed	1995	EUTH	5	3	0	0	Neoplasia	Gastrointestinal	Neoplastic	0	1	1		0
27	10.3644	F	Mixed breed	1995	DIED		4	3	3	Neoplasia	Hematopoetic	Neoplastic	0	1	1		0
28	8.15069	FS	Mixed breed	1995	EUTH	6	3	3	3	Neoplasia	Gastrointestinal	Neoplastic	0	1	1	0	0
29	3.5589	FS	Mixed breed	1996	EUTH	2.4	4	0	0	Neoplasia	Systemic	Neoplastic	0	1	1	0	0
30	12.6575	FS	Siamese	1996	EUTH	4.4	4	0	0	Neoplasia	Neurological	Neoplastic	0	1	1		0	0	0
31	14.0082	FS	Mixed breed	1996	EUTH	3.63636	3	0	3	Neoplasia	Musculoskeletal	Neoplastic	0	1	1		0
32	4.83836	FS	Mixed breed	1996	EUTH	4	3	0	0	Neoplasia	Musculoskeletal	Neoplastic	0	1	1		0	0	0
33	11.5781	FS	Mixed breed	1997	DIED	3.8	1	0	0	Neoplasia	Musculoskeletal	Neoplastic	0	1	1		0	0	0
34	12.7041	FS	Persian	2003	EUTH	2.2	0	3	3	Neoplasia	Musculoskeletal	Neoplastic	0	1	1		0	4	1
35	16.1452	FS	Mixed breed	2002	EUTH	5.5	1	3	3	Neoplasia	Musculoskeletal	Neoplastic	0	1	1		0	0	0
36	11.9452	M	Mixed breed	1999	EUTH	4.66	4	3	3	Neoplasia	Systemic	Neoplastic	0	1	1		0
37	10.3068	FS	Mixed breed	1997	DIED	5.9	0	3	3	Hyperthyroidism	Endocrine	Metabolic	0	1	0	0	1
38	12.8685	FS	Mixed breed	2003	DIED	4.5	3	3	3	Neoplasia	Respiratory	Neoplastic	0	1	1		0
39	10.7123	MC	Mixed breed	1997	EUTH	7.6	3	0	0	Neoplasia	Musculoskeletal	Neoplastic	0	1	1		0	20	0
40	10.7753	MC	Mixed breed	1997	EUTH	4	3	3	1	Neoplasia	Neurological	Neoplastic	0	1	1		1
41	9.66575	MC	Mixed breed	1998	EUTH	3.54	3	0	3	Neoplasia	Respiratory	Neoplastic	0	1	1		0	0	0
42	10.1918	MC	Mixed breed	1997	EUTH	8.4	3	0	3	Neoplasia	Gastrointestinal	Neoplastic	0	1	1		0	0	0
43	7.70685	MC	Mixed breed	1998	EUTH	5.8	3	3	3	Neoplasia	Musculoskeletal	Neoplastic	0	1	1		0
44	10.1315	MC	Mixed breed	2000	DIED	4.3	3	0	0	Neoplasia	Hematopoetic	Neoplastic	0	1	1		0	0	0
45	12.0795	MC	Mixed breed	2004	EUTH	4.9	3	1	3	Neoplasia	Musculoskeletal	Neoplastic	0	1	1		0	8	0
46	8.47945	MC	Mixed breed	2005	EUTH	4.5	4	0	0	Neoplasia	Cardiovascular	Neoplastic	0	1	1		0	8	0
47	12.4411	MC	Mixed breed	2002	DIED	4.9	4	0	0	Neoplasia	Musculoskeletal	Neoplastic	0	1	1		0	9	0
48	11.6986	FS	Mixed breed	1999	EUTH	5.5	0	3	3	Neoplasia	Musculoskeletal	Neoplastic	0	1	1		0
49	8.79452	FS	Mixed breed	1999	EUTH	3.8	4	3	3	Neoplasia	Gastrointestinal	Neoplastic	0	1	1		1	20	0
50		M	Mixed breed	2007	EUTH	7.5	3	0	1	Neoplasia	Cardiovascular	Neoplastic	0	1	1		0	0	0
51	8.31781	MC	Mixed breed	1999	EUTH	7.9	3	3	3	Neoplasia	Musculoskeletal	Neoplastic	0	1	1		0	0	0
52		MC	Mixed breed	2001	EUTH	3.8	1	0	0	Neoplasia	Systemic	Neoplastic	0	1	1		0
53	5.0411	FS	Mixed breed	2000	EUTH	3.35	4	3	3	Neoplasia	Musculoskeletal	Neoplastic	0	1	1	0	0	0	0
54	9.0274	FS	Mixed breed	2000	EUTH	3.9	4	0	0	Neoplasia	Musculoskeletal	Neoplastic	0	1	1		0	0	0
55	7.78904	FS	Mixed breed	2000	EUTH	4.3	0	3	3	Neoplasia	Cardiovascular	Neoplastic	0	1	1		0
56	14.0685	FS	Mixed breed	2000	EUTH	4.9	0	0	0	Neoplasia	Musculoskeletal	Neoplastic	0	1	1		1	0	0
57	8.68493	FS	Mixed breed	2001	EUTH	4.5	3	3	3	Neoplasia	Musculoskeletal	Neoplastic	0	1	1		0
58	10.3534	FS	Mixed breed	2000	EUTH	3	3	0	0	Neoplasia	Musculoskeletal	Neoplastic	0	1	1		0
59	15.074	MC	Mixed breed	2001	EUTH	4.6	0	0	1	Neoplasia	Musculoskeletal	Neoplastic	0	1	1		0	0	0
60	2.31233	FS	Mixed breed	2000	DIED	3.56	0	0	0	Neoplasia	Urological	Neoplastic	0	1	1		0	5	1
61	12.3315	MC	Himalayan	2000	EUTH	4.4	0	3	3	Neoplasia	Musculoskeletal	Neoplastic	0	1	1	0	0	7	0
62	7.36164	MC	Mixed breed	2000	EUTH	3	4	3	3	Neoplasia	Musculoskeletal	Neoplastic	0	1	1		0	20	0
63	8.44384	MC	Mixed breed	2000	EUTH	8.6	3	0	0	Neoplasia	Musculoskeletal	Neoplastic	0	1	1		1	0	0
64	0.70137	MC	Persian	2001	EUTH	2.5	0	0	0	Neoplasia	Gastrointestinal	Neoplastic	0	1	1		0
65	11.2219	FS	Mixed breed	2001	EUTH	5.4	0	3	3	Neoplasia	Systemic	Neoplastic	0	1	1		1	20	0
66	10.4466	FS	Mixed breed	2001	EUTH	3.72	3	3	3	Neoplasia	Urological	Neoplastic	0	1	1		0	5	1
67	16.5068	MC	Mixed breed	2001	EUTH	3.75	0	0	0	Neoplasia	Systemic	Neoplastic	0	1	1	0	1	5	0
68	7.90137	MC	Mixed breed	2003	EUTH	3.9	1	3	3	Neoplasia	Musculoskeletal	Neoplastic	0	1	1		0	8	0
69	9.29863	FS	Mixed breed	2002	EUTH	3.8	3	0	0	Neoplasia	Musculoskeletal	Neoplastic	0	1	1		0	6	0
70	12.6932	FS	Mixed breed	2002	EUTH	3.7	0	1	0	Neoplasia	Systemic	Neoplastic	0	1	1		0
71	11.0986	FS	Mixed breed	2002	EUTH	5.3	0	3	3	Neoplasia	Musculoskeletal	Neoplastic	0	1	1		0
72	20.0521	FS	Mixed breed	2006	DIED	3.6	3	0	0	Chronic Renal Failure	Urological	Degenerative	0	1	0	0	1	20	1
73	11.663	MC	Mixed breed	2003	EUTH	4.8	3	0	0	Neoplasia	Hematopoetic	Neoplastic	0	1	1		0	0	0
74	0.70411	FS	Mixed breed	2003	DIED	3.2	3	0	0	Neoplasia	Respiratory	Neoplastic	0	1	1	0	0
75	6.4274	FS	Mixed breed	2008	DIED	3.5	4	3	3	Neoplasia	Systemic	Neoplastic	0	1	1		0
76	12.8493	MC	Mixed breed	2003	EUTH	4.8	0	0	0	Neoplasia	Neurological	Neoplastic	0	1	1	0	1	0	0
77	10.4164	MC	Mixed breed	2005	EUTH	6.15	3	0	0	Neoplasia	Musculoskeletal	Neoplastic	0	1	1		0	0	0
78	11.3589	MC	Mixed breed	2004	EUTH	3.5	0	3	3	Neoplasia	Systemic	Neoplastic	0	1	1	0	0	20	0
79	7.31233	FS	Unclassified	2008	EUTH	2.6	4	3	3	Neoplasia	Musculoskeletal	Neoplastic	0	1	1	0	0	0	0
80	12.6986	FS	Mixed breed	2005	EUTH	3	0	0	0	Neoplasia	Systemic	Neoplastic	0	1	1	0	0
81	13.9123	MC	Mixed breed	2005	EUTH	4.9	0	3	3	Neoplasia	Systemic	Neoplastic	0	1	1	0	0	20	0
82	14.9096	MC	Mixed breed	2005	EUTH	7.2	3	3	3	Neoplasia	Musculoskeletal	Neoplastic	0	1	1	0	0	0	0
83	12.5041	FS	Mixed breed	2005	EUTH	3.8	0	0	3	Neoplasia	Musculoskeletal	Neoplastic	0	1	1		0
84	11.0274	FS	Siamese	2006	EUTH	3	0	3	3	Neoplasia	Musculoskeletal	Neoplastic	0	1	1		0
85	6.92603	MC	Mixed breed	2006	EUTH	7	4	3	3	Neoplasia	Cardiovascular	Neoplastic	0	1	1	0	0	0	0
86	11.0411	MC	Mixed breed	2006	EUTH	5.6	3	3	3	Neoplasia	Gastrointestinal	Neoplastic	0	1	1		1	0	0
87	14.7233	FS	Mixed breed	2006	DIED	4.8	0	0	0	Neoplasia	Gastrointestinal	Neoplastic	0	1	1		0
88	1.9589	M	Mixed breed	2006	EUTH	4.04	0	0	0	Neoplasia	Neurological	Neoplastic	0	1	1		0	0	0
89	14.5863	MC	Manx	2017	DIED	5.5	3	0	0	Neoplasia	Systemic	Neoplastic	0	1	1		0	0	0
90	10.3781	FS	Mixed breed	2006	EUTH	3.4	3	0	0	Neoplasia	Systemic	Neoplastic	0	1	1		0	6	0
91	7.80548	FS	Mixed breed	2007	EUTH	4.5	3	0	0	Neoplasia	Musculoskeletal	Neoplastic	0	1	1		0	0	0
92	8	MC	Mixed breed	2007	EUTH	5.5	3	3	3	Neoplasia	Musculoskeletal	Neoplastic	0	1	1		0	0	0
93	8.77808	FS	Maine Coon	2007	EUTH	4.9	0	0	0	Neoplasia	Musculoskeletal	Neoplastic	0	1	1	0	1	0	0
94	12.0055	MC	Mixed breed	2007	EUTH	5.7	3	3	3	Neoplasia	Respiratory	Neoplastic	0	1	1		0	0	0
95	6.81644	MC	Maine Coon	2009	EUTH	8.4	3	3	3	Neoplasia	Musculoskeletal	Neoplastic	0	1	1		0	0	0
96	7.60274	MC	Mixed breed	2014	EUTH	4.8	4	0	0	Neoplasia	Systemic	Neoplastic	0	1	1		0	0	0
97	9.71781	MC	Mixed breed	2012	EUTH	4.5	3	0	0	Neoplasia	Cardiovascular	Neoplastic	0	1	1		0	6	0
98	9.06849	MC	Mixed breed	2008	EUTH	3.5	4	3	3	Neoplasia	Musculoskeletal	Neoplastic	0	1	1		1	6	0
99	11.0219	FS	Mixed breed	2008	DIED	5.2	3	0	0	Neoplasia	Cardiovascular	Neoplastic	0	1	1		0
100	11.2192	FS	Mixed breed	2008	EUTH	6.5	3	3	3	Neoplasia	Hematopoetic	Neoplastic	0	1	1		0
101	3.00274	MC	Mixed breed	2008	EUTH	5.5	3	3	3	Neoplasia	Musculoskeletal	Neoplastic	0	1	1		0
102	7.03836	MC	Mixed breed	2008	EUTH	2.7	4	0	0	Neoplasia	Musculoskeletal	Neoplastic	0	1	1		0
103	18.4082	FS	Mixed breed	2010	EUTH	3.1	0	3	3	Neoplasia	Dermatologic	Neoplastic	0	1	1		1	0	0
104	16.4438	FS	Mixed breed	2011	EUTH	2.7	4	3	3	Neoplasia	Hematopoetic	Neoplastic	0	1	1		1	8	0
105	11.189	FS	Mixed breed	2008	EUTH	5	4	0	0	Neoplasia	Respiratory	Neoplastic	0	1	1		0	0	0
106	17.6055	FS	Mixed breed	2016	EUTH	3.5	3	0	0	Pneumonia	Respiratory	Inflammatory	0	1	0	0	0	0	0
107	9.01644	FS	Mixed breed	2009	EUTH	6.5	3	0	0	Neoplasia	Respiratory	Neoplastic	0	1	1		0
108	2.96164	MC	Mixed breed	2009	EUTH	4.3	0	0	0	Neoplasia	Neurological	Neoplastic	0	1	1		0
109	12.0055	MC	Mixed breed	2009	EUTH	3.2	4	0	0	Neoplasia	Musculoskeletal	Neoplastic	0	1	1		0
110	12.0767	FS	Mixed breed	2009	EUTH	5.5	3	3	3	Neoplasia	Cardiovascular	Neoplastic	0	1	1	0	0
111	6.0274	MC	Mixed breed	2009	EUTH	5	4	3	3	Neoplasia	Musculoskeletal	Neoplastic	0	1	1		0
112	14.6904	FS	Mixed breed	2010	EUTH	3.6	3	3	3	Neoplasia	Musculoskeletal	Neoplastic	0	1	1	0	0	0	0
113	5.81096	MC	Mixed breed	2010	EUTH	6.1	4	3	3	Neoplasia	Systemic	Neoplastic	0	1	1		0
114	9.87671	FS	Mixed breed	2010	EUTH	6.1	3	3	3	Neoplasia	Musculoskeletal	Neoplastic	0	1	1		0
115	9.6274	MC	Mixed breed	2015	EUTH	5.25	3	0	0	Neoplasia	Musculoskeletal	Neoplastic	0	1	1		0	0	0
116	11.2	MC	Mixed breed	2010	EUTH	6.5	0	3	3	Neoplasia	Musculoskeletal	Neoplastic	0	1	1		0
117	13.3342	F	Mixed breed	2010	EUTH	6.1	0	3	3	Neoplasia	Respiratory	Neoplastic	0	1	1	0	0
118	14.2164	FS	Mixed breed	2011	EUTH	2.1	3	3	3	Neoplasia	Musculoskeletal	Neoplastic	0	1	1		0	13	0
119	4.73151	F	Mixed breed	2011	EUTH	3	4	0	0	Neoplasia	Neurological	Neoplastic	0	1	1		0
120	8.46849	MC	Mixed breed	2012	EUTH	6.11	0	3	3	Neoplasia	Musculoskeletal	Neoplastic	0	1	0	0	0
121	9.0137	FS	Mixed breed	2011	EUTH	3.65	3	0	0	Pneumonia	Respiratory	Infectious	0	1	0		0	20	0
122	15.3671	FS	Mixed breed	2012	EUTH	3.6	0	0	0	Neoplasia	Musculoskeletal	Neoplastic	0	1	1		0	20	0
123	13.5808	FS	Mixed breed	2012	EUTH	5.5	0	3	3	Neoplasia	Systemic	Neoplastic	0	1	1	0	0	20	0
124	6.60274	MC	Mixed breed	2012	EUTH	5.5	0	0	0	Neoplasia	Musculoskeletal	Neoplastic	0	1	1		0	0	0
125	9.04658	MC	Mixed breed	2012	EUTH	5.4	3	3	3	Neoplasia	Respiratory	Neoplastic	0	1	1		1	8	0
126	2.01918	FS	Mixed breed	2012	EUTH	4.7	3	3	3	Neoplasia	Musculoskeletal	Neoplastic	0	1	1		0
127	10.4247	FS	Maine Coon	2012	EUTH	5.5	4	3	3	Neoplasia	Gastrointestinal	Neoplastic	0	1	1		0	0	0
128	11.1315	FS	Mixed breed	2014	EUTH	3.6	3	3	3	Neoplasia	Ophthalmologic	Neoplastic	0	1	1		1	0	0
129	8.02192	M	Mixed breed	2012	DIED	5.5	0	0	0	Neoplasia	Cardiovascular	Neoplastic	0	1	1		0	0	0
130	13.1836	MC	Maine Coon	2013	EUTH	4.5	3	0	0	Neoplasia	Neurological	Neoplastic	0	1	1		0	0	0
131		MC	Mixed breed	2014	EUTH	5.7	1	3	3	Neoplasia	Musculoskeletal	Neoplastic	0	1	1		0
132	11.0164	MC	Mixed breed	2014	EUTH	6.8	3	0	0	Neoplasia	Musculoskeletal	Neoplastic	0	1	1		0	0	0
133	14.5918	FS	Abyssinian	2016	EUTH	2.5	0	0	0	Neurologic Disease - Unknown	Neurological	Undetermined	0	1	0	0	0	0	0
134	10.0438	MC	Mixed breed	2014	DIED	5.4	3	3	3	Surgical complication	Musculoskeletal	Infectious	0	1	0		1	0	0
135	13.5671	MC	Mixed breed	2014	EUTH	2.6	0	3	3	Neoplasia	Musculoskeletal	Neoplastic	0	1	1		0	0	0
136	13.7671	MC	Mixed breed	2019	EUTH	6.5	0	3	3	Neoplasia	Musculoskeletal	Neoplastic	0	1	1		0	0	0
137	0.515068	FS	Mixed breed	2015	EUTH	3.9	1	0	0	Neoplasia	Musculoskeletal	Neoplastic	0	1	1		0	0	0
138	2.88767	FS	Mixed breed	2015	EUTH	5.2	0	3	3	Neoplasia	Musculoskeletal	Neoplastic	0	1	1		0
139	8.32055	MC	Maine Coon	2016	EUTH	9.6	0	0	0	Neoplasia	Musculoskeletal	Neoplastic	0	1	1		0
140	13.3781	MC	Mixed breed	2016	EUTH	4.8	4	3	3	Neoplasia	Urological	Neoplastic	0	1	1		1	20	1
141	11.2384	MC	Mixed breed	2016	EUTH	7	0	0	0	Neoplasia	Musculoskeletal	Neoplastic	0	1	1		1	20	0
142	11.7534	FS	Mixed breed	2019	EUTH	3.3	3	0	0	Neoplasia	Cardiovascular	Neoplastic	0	1	1		0	0	0
143	14.9808	MC	Mixed breed	1991	EUTH	3.6	3	3	3	Neoplasia	Respiratory	Neoplastic	1	1	1		0
144	21.7507	FS	Mixed breed	1994	EUTH	3	0	3	3	Chronic Renal Failure	Urological	Degenerative	1	1	0	0	1	20	1
145	15.8411	MC	Siamese	1993	EUTH	3.8	3	3	3	Neoplasia	Hepatic	Neoplastic	1	1	1		0	4	0
146	13.0932	FS	Mixed breed	1993	EUTH	1.5	4	3	3	Neoplasia	Gastrointestinal	Neoplastic	1	1	1		0
147	14.1425	MC	Mixed breed	1994	EUTH	4.5	3	0	3	Neoplasia	Gastrointestinal	Neoplastic	1	1	1		0	0	0
148	13.7014	MC	Siamese	1989	EUTH	3.4	4	0	3	Neoplasia	Endocrine	Neoplastic	1	1	1		0	0	0
149	17.6247	MC	Mixed breed	1990	EUTH	5	3	0	1	Neoplasia	Hepatic	Neoplastic	1	1	1		0	0	0
150	16.7233	FS	Mixed breed	1998	EUTH	2.71221	1	3	3	Neoplasia	Endocrine	Neoplastic	1	1	1		0	0	0
151	7.79452	FS	Mixed breed	1990	EUTH	3.2	0	0	3	Neoplasia	Endocrine	Neoplastic	1	1	1		0
152	16.6466	MC	Mixed breed	1989	EUTH		4	3	3	Gastroeneritis	Gastrointestinal	Inflammatory	1	1	0	0	0
153	17.7616	MC	American Shorthair	2001	EUTH	3.8	3	3	3	Neoplasia	Dermatologic	Neoplastic	1	1	1		1
154	16.7589	MC	Mixed breed	1995	EUTH	6.13636	1	0	0	Neoplasia	Respiratory	Neoplastic	1	1	1		1	0	0
155	16.8301	MC	Mixed breed	1992	EUTH	4.32	3	0	1	Neoplasia	Gastrointestinal	Neoplastic	1	1	1		0	4	0
156	10.8932	MC	Mixed breed	1989	EUTH	5.2	4	3	3	Neoplasia	Respiratory	Neoplastic	1	1	1		0	0	0
157	11.6137	FS	Mixed breed	1991	EUTH	4.6	0	0	3	Neoplasia	Urological	Neoplastic	1	1	1		0	5	1
158	14.5425	MC	Mixed breed	1991	EUTH	3.40909	3	0	0	Heart Failure	Cardiovascular	Infectious	1	1	0	1	0	0	0
159	13.1479	FS	Mixed breed	1989	EUTH		4	3	3	Neoplasia	Gastrointestinal	Neoplastic	1	1	1		0
160	9.76164	MC	Mixed breed	1989	EUTH	2	4	3	3	Neoplasia	Respiratory	Neoplastic	1	1	1		0	0	0
161	8.80548	FS	Mixed breed	1989	EUTH	3.2	4	3	3	Neoplasia	Endocrine	Neoplastic	1	1	1		1
162	11.8027	FS	Mixed breed	1991	EUTH	3.6	0	0	0	Neoplasia	Respiratory	Neoplastic	1	1	1		0
163	7.87123	MC	Mixed breed	1989	EUTH	5.2	4	0	3	Neoplasia	Systemic	Neoplastic	1	1	1		0
164	17.0411	MC	Mixed breed	1990	DIED	4.31818	3	3	3	Chronic Renal Failure	Urological	Degenerative	1	1	0		0	0	1
165		MC	Mixed breed	1990	DIED	3.69318	0	0	1	Neoplasia	Endocrine	Neoplastic	1	1	1	0	0	20	0
166	17.2192	MC	Siamese	1989	EUTH		4	3	3	Neoplasia	Urological	Neoplastic	1	1	1		0	20	1
167	13.6	FS	Mixed breed	1996	EUTH	4.5	1	0	0	Neoplasia	Gastrointestinal	Neoplastic	1	1	1		0	4	0
168	11.8082	FS	Mixed breed	1990	EUTH	3.4	0	1	3	Neoplasia	Hepatic	Neoplastic	1	1	1		0
169	6.85205	FS	Mixed breed	1990	EUTH	3.6	4	3	3	Neoplasia	Gastrointestinal	Neoplastic	1	1	1		0	1	0
170	7.09589	FS	Mixed breed	1990	EUTH	3.29545	4	0	0	Neoplasia	Genital	Neoplastic	1	1	1		0	20	0
171	1.70137	FS	Mixed breed	1990	EUTH		0	3	3	Neoplasia	Hepatic	Neoplastic	1	1	1		0
172	1.02192	F	Mixed breed	1990	EUTH	2.84091	0	3	3	Neoplasia	Endocrine	Neoplastic	1	1	1		0	6	0
173	9.30411	MC	Persian	1990	EUTH	4.2	4	0	3	Neoplasia	Respiratory	Neoplastic	1	1	1		0
174	15.1178	FS	Mixed breed	1990	EUTH	2.8	3	3	3	Dermatitis	Dermatologic	Inflammatory	1	1	0		0
175	12.0055	MC	Mixed breed	2001	EUTH	6	3	0	3	Neoplasia	Endocrine	Neoplastic	1	1	1	0	0	20	0
176	8.32055	FS	Mixed breed	1990	EUTH	3.1	0	0	0	Neoplasia	Urological	Neoplastic	1	1	1		0
177	7.93973	MC	Mixed breed	1990	EUTH	4.3	4	3	3	Neoplasia	Dermatologic	Neoplastic	1	1	1		0	0	0
178	9.91233	MC	Himalayan	1993	EUTH	4.7	4	3	3	Neoplasia	Endocrine	Neoplastic	1	1	1		0
179	10.0438	M	Mixed breed	1990	EUTH		3	3	3	Neoplasia	Hematopoetic	Neoplastic	1	1	1		0	7	0
180	8.32603	MC	Mixed breed	1990	EUTH	3.7	1	1	3	Neoplasia	Gastrointestinal	Neoplastic	1	1	1		0	8	0
181	5.2274	FS	Mixed breed	1990	EUTH	3.54545	0	0	0	Neoplasia	Endocrine	Neoplastic	1	1	1		0
182	6.49589	MC	Mixed breed	1990	EUTH	6.8	3	3	3	Neoplasia	Endocrine	Neoplastic	1	1	1		0	0	0
183	10.4438	MC	Mixed breed	1991	EUTH	4.5	1	0	0	Neoplasia	Dermatologic	Neoplastic	1	1	1		0
184	12.274	FS	Mixed breed	1990	EUTH	3.06818	3	0	0	Neoplasia	Undetermined	Neoplastic	1	1	1		0
185	12.3151	MC	Mixed breed	1990	DIED	4.95455	3	0	0	Neoplasia	Endocrine	Neoplastic	1	1	1		0	0	0
186	14.4438	M	Persian	1990	EUTH	5.4	3	0	3	Neoplasia	Hepatic	Neoplastic	1	1	1		0
187	13.0274	FS	Siamese	1994	EUTH	3.8	0	0	3	Neoplasia	Genital	Neoplastic	1	1	1		0
188	18.8411	MC	Mixed breed	1991	EUTH	4.65909	0	3	3	Neoplasia	Urological	Neoplastic	1	1	1		0
189	4.53699	FS	Mixed breed	1991	EUTH	4.2	0	0	0	Neoplasia	Respiratory	Neoplastic	1	1	1		0	0	0
190	8.54247	FS	Mixed breed	1991	EUTH	5	0	0	0	Neoplasia	Gastrointestinal	Neoplastic	1	1	1		0
191	10.3726	MC	Mixed breed	1991	EUTH	4.1	1	0	0	Drug Reaction	Hepatic	Toxic	1	1	0		0	0	0
192	3.25479	FS	Manx	1991	EUTH	4.5	3	0	0	Neoplasia	Dermatologic	Neoplastic	1	1	1		0
193	7.00822	MC	Mixed breed	1991	EUTH	4.8	3	0	0	Neoplasia	Hepatic	Neoplastic	1	1	1		0
194	18.1425	FS	Mixed breed	1994	EUTH	3.2	3	3	3	Chronic Renal Failure	Urological	Degenerative	1	1	0		1	4	1
195	7.2	FS	Mixed breed	1991	EUTH	3	3	0	0	Neoplasia	Dermatologic	Neoplastic	1	1	1		0
196	13.7808	FS	Mixed breed	1994	EUTH	6.64	0	3	3	Neoplasia	Respiratory	Neoplastic	1	1	1		0	1	0
197	15.4301	MC	Mixed breed	1994	DIED	5.5	3	0	0	Neoplasia	Dermatologic	Neoplastic	1	1	1		0	0	0
198	14.5096	FS	Mixed breed	1991	DIED		4	3	3	Neoplasia	Gastrointestinal	Neoplastic	1	1	1		0
199	13.7671	MC	Mixed breed	1992	EUTH	6.3	3	0	1	Neoplasia	Gastrointestinal	Neoplastic	1	1	1		0	0	0
200	10.0411	FS	Mixed breed	1991	EUTH		4	3	3	Neoplasia	Endocrine	Neoplastic	1	1	1		0
201		MC	Mixed breed	1993	EUTH	5	1	0	0	Neoplasia	Gastrointestinal	Neoplastic	1	1	1		0	0	0
202	16.2877	MC	Mixed breed	1991	EUTH	3.4	0	0	0	Neoplasia	Gastrointestinal	Neoplastic	1	1	1		0
203	11.4137	FS	Mixed breed	1991	EUTH	4.4	1	3	3	Neoplasia	Dermatologic	Neoplastic	1	1	1		0
204		F	Mixed breed	1992	EUTH	2.2	0	3	3	Neoplasia	Endocrine	Neoplastic	1	1	1		1	0	0
205	17.5808	MC	Mixed breed	1992	EUTH		4	0	3	Neoplasia	Gastrointestinal	Neoplastic	1	1	1		0	0	0
206	9.03836	FS	Mixed breed	1992	EUTH	5.4	4	3	3	Neoplasia	Dermatologic	Neoplastic	1	1	1		0
207	11.6986	FS	Mixed breed	1992	DIED	3	3	0	0	Neoplasia	Respiratory	Neoplastic	1	1	1		0
208	8.70411	MC	Mixed breed	1992	EUTH		3	3	3	Neoplasia	Systemic	Neoplastic	1	1	1		0
209	12.8164	FS	Mixed breed	1992	EUTH		4	3	3	Neoplasia	Dermatologic	Neoplastic	1	1	1		0
210	9.87945	FS	Mixed breed	1992	EUTH		4	0	0	Neoplasia	Urological	Neoplastic	1	1	1		0	5	1
211	11.4603	FS	Mixed breed	1993	EUTH	4.5	4	0	3	Neoplasia	Gastrointestinal	Neoplastic	1	1	1		0	0	0
212	13.4493	FS	Mixed breed	1992	EUTH	2.72	4	3	3	Neoplasia	Gastrointestinal	Neoplastic	1	1	1		0	15	0
213	10.8959	MC	Mixed breed	1992	EUTH	4.2	1	0	0	Neoplasia	Gastrointestinal	Neoplastic	1	1	1		0
214	10.0767	MC	Mixed breed	1992	EUTH	3.8	0	0	0	Neoplasia	Neurological	Neoplastic	1	1	1		0	0	0
215	16.6438	FS	Mixed breed	1993	EUTH	2.6	3	3	3	Infection - Bacterial	Systemic	Infectious	1	1	0		0
216	7.78356	MC	Mixed breed	1992	EUTH	4.2	4	0	1	Neoplasia	Systemic	Neoplastic	1	1	1		0
217	10.3507	MC	Mixed breed	1992	EUTH	5.8	0	0	0	Neoplasia	Neurological	Neoplastic	1	1	1		0	0	0
218	21.1479	F	Mixed breed	2013	EUTH	2.8	0	0	0	Neoplasia	Endocrine	Neoplastic	1	1	1	0	1	0	0
219	16.3068	FS	Mixed breed	1992	EUTH		0	3	3	Neoplasia	Gastrointestinal	Neoplastic	1	1	1		0	0	0
220	10.3151	FS	Persian	1992	EUTH	2.3	0	0	3	Neoplasia	Respiratory	Neoplastic	1	1	1		0
221	17.5644	FS	Mixed breed	1994	EUTH	2.8	4	3	3	Acute Renal Failure	Urological	Infectious	1	1	0		0	6	1
222	10.2438	MC	Mixed breed	1993	EUTH	4.2	4	0	1	Neoplasia	Dermatologic	Neoplastic	1	1	1		0	0	0
223		FS	Mixed breed	1993	EUTH		0	3	3	Neoplasia	Respiratory	Neoplastic	1	1	1		0	0	0
224		MC	Mixed breed	1993	EUTH	6.8	3	3	3	Neoplasia	Endocrine	Neoplastic	1	1	1		0	0	0
225	13.7397	FS	Mixed breed	1993	EUTH	4.8	4	3	3	Neoplasia	Respiratory	Neoplastic	1	1	1		0
226	13.7589	MC	Mixed breed	1993	EUTH	5.02	4	3	3	Neoplasia	Gastrointestinal	Neoplastic	1	1	1		0	0	0
227	17.5562	FS	Burmese	2010	EUTH	3.1	0	3	3	Neoplasia	Respiratory	Neoplastic	1	1	1	0	0	0	0
228	12.8986	FS	Mixed breed	1993	EUTH	3.3	1	3	3	Neoplasia	Dermatologic	Neoplastic	1	1	1		0
229	13.7397	MC	Maine Coon	1994	EUTH	2.6	1	0	0	Neoplasia	Hepatic	Neoplastic	1	1	1		0	0	0
230	7.18356	F	Mixed breed	1993	DIED	4.8	4	0	0	Drug Reaction	Systemic	Toxic	1	1	0		0
231	13.0137	F	Mixed breed	2006	EUTH	2	0	0	3	Neoplasia	Respiratory	Neoplastic	1	1	1		1	0	0
232	14.8301	FS	Mixed breed	1994	DIED	5.2	4	0	0	Peritonitis	Gastrointestinal	Infectious	1	1	0		0	0	0
233	9.52055	MC	Mixed breed	1993	EUTH	5.9	3	0	3	Neoplasia	Endocrine	Neoplastic	1	1	1		0
234	10.3863	MC	Manx	1993	EUTH	4.5	3	3	3	Neoplasia	Dermatologic	Neoplastic	1	1	1		0	0	0
235	13.4712	FS	Mixed breed	1993	EUTH	3.29545	3	0	0	Neoplasia	Dermatologic	Neoplastic	1	1	1		0	8	0
236	15.3973	MC	Mixed breed	1993	EUTH	5.3	4	0	3	Neoplasia	Endocrine	Neoplastic	1	1	1		1
237	11.4877	MC	Mixed breed	1993	EUTH	7	3	0	0	Neoplasia	Respiratory	Neoplastic	1	1	1		0	6	0
238	18.9397	FS	Persian	2003	EUTH	2.1	0	3	3	Infection - Bacterial	Gastrointestinal	Infectious	1	1	0		0	0	0
239	4.58082	MC	Mixed breed	1994	EUTH	6.93182	3	3	3	Neoplasia	Dermatologic	Neoplastic	1	1	1		0
240	10.6877	FS	Mixed breed	1994	EUTH	4.5	3	0	0	Neoplasia	Gastrointestinal	Neoplastic	1	1	1		0	0	0
241		MC	Mixed breed	1994	EUTH		4	0	3	Neoplasia	Systemic	Neoplastic	1	1	1		0	0	0
242	5.39726	FS	Mixed breed	1994	EUTH	3.2	3	0	0	Neoplasia	Respiratory	Neoplastic	1	1	1		0
243	17.9479	FS	Persian	1994	DIED	2	4	3	3	Neoplasia	Hepatic	Neoplastic	1	1	1		0	0	0
244	13.8822	MC	Mixed breed	1994	EUTH	5.45	3	0	3	Neoplasia	Respiratory	Neoplastic	1	1	1		0
245	10.6877	MC	Mixed breed	1995	EUTH	2.81818	1	0	0	Neoplasia	Dermatologic	Neoplastic	1	1	1		0	0	0
246	10.3068	FS	Himalayan	1994	EUTH	6.6	4	3	3	Neoplasia	Hepatic	Neoplastic	1	1	1		0
247	10.0082	FS	Mixed breed	1997	EUTH	4.82	3	0	0	Thrombus	Gastrointestinal	Ischemic	1	1	0	0	1	0	0
248	14.5973	FS	Siamese	1996	DIED	5	4	3	3	Undetermined	Undetermined	Undetermined	1	1	0		0
249	16.8685	FS	Mixed breed	1996	EUTH	2.98	0	3	3	Neoplasia	Urological	Neoplastic	1	1	1		0	20	0
250	20.663	MC	Siamese	2000	EUTH	2.1	0	3	3	Neurologic Disease - Unknown	Neurological	Undetermined	1	1	1		1	0	0
251	14.7205	MC	Mixed breed	2001	EUTH	2.7	3	0	0	Neoplasia	Endocrine	Neoplastic	1	1	1		1	0	0
252	12.6137	MC	Mixed breed	2000	EUTH	3.9	0	0	0	Neoplasia	Hepatic	Neoplastic	1	1	1		1	20	0
253		FS	Mixed breed	1995	EUTH	3.85	3	3	3	Neoplasia	Respiratory	Neoplastic	1	1	1		0	0	0
254	10.9671	FS	Mixed breed	1995	EUTH		4	3	3	Neoplasia	Respiratory	Neoplastic	1	1	1	0	0	20	0
255	13.211	MC	Mixed breed	1996	EUTH	4.6	4	3	3	Neoplasia	Respiratory	Neoplastic	1	1	1		0
256	2.13425	FS	Mixed breed	1995	EUTH	2.4	4	0	3	Neoplasia	Endocrine	Neoplastic	1	1	1		0
257	13.1699	FS	Persian	1995	DIED	2.7	0	3	3	Hemmorhage	Respiratory	Undetermined	1	1	0	1	1	0	0
258	11.4164	FS	Mixed breed	1995	DIED	3.64	4	0	0	Neoplasia	Dermatologic	Neoplastic	1	1	1		0
259	10.3151	FS	Siamese	1995	EUTH	3.6	0	0	0	Neoplasia	Genital	Neoplastic	1	1	1		0	5	0
260	13.463	FS	Mixed breed	1995	EUTH	6	4	3	3	Neoplasia	Respiratory	Neoplastic	1	1	1		0
261	11.6384	MC	Mixed breed	1996	EUTH	4.6	0	0	0	Neoplasia	Respiratory	Neoplastic	1	1	1		0
262	13.5808	FS	Mixed breed	1996	EUTH	4.55	3	0	0	Peritonitis	Gastrointestinal	Infectious	1	1	0		0	6	0
263	13.674	MC	Mixed breed	1996	EUTH		3	0	0	Neoplasia	Hepatic	Neoplastic	1	1	1		0	0	0
264	13.674	FS	Mixed breed	1996	EUTH	3.4	1	3	3	Neoplasia	Dermatologic	Neoplastic	1	1	1		0
265	14.4219	FS	Mixed breed	1997	EUTH	2.47159	3	3	3	Neoplasia	Urological	Neoplastic	1	1	1		0	20	0
266	12.9452	FS	Manx	1996	DIED	3.5	3	0	3	Neoplasia	Undetermined	Neoplastic	1	1	1		0
267	13.7973	MC	Mixed breed	1996	EUTH	3.55	3	0	3	Neoplasia	Respiratory	Neoplastic	1	1	1		0
268	5.87671	MC	Unclassified	1996	DIED	4.5	0	0	0	Neoplasia	Neurological	Neoplastic	1	1	1		0	6	0
269	18.1205	FS	Mixed breed	2002	DIED	3.5	0	0	0	Neoplasia	Respiratory	Neoplastic	1	1	1		0	12	0
270	13.2575	FS	Mixed breed	1996	EUTH	2.18	4	3	3	Neoplasia	Hepatic	Neoplastic	1	1	1		0	6	0
271	12.6575	FS	Mixed breed	1999	EUTH	5.5	3	0	0	Neoplasia	Neurological	Neoplastic	1	1	1	0	0	20	0
272	16.8247	MC	Mixed breed	1996	EUTH	5.45	4	0	0	Neoplasia	Respiratory	Neoplastic	1	1	1		0	8	0
273	5.67397	FS	Mixed breed	1996	EUTH	4	1	1	0	Neoplasia	Undetermined	Neoplastic	1	1	1		0
274	4.37808	MC	Mixed breed	1996	EUTH	6.4	3	3	3	Neoplasia	Respiratory	Neoplastic	1	1	1		0
275		MC	Siamese	1997	EUTH	5.6	3	3	0	Neoplasia	Gastrointestinal	Neoplastic	1	1	1		0
276	14.7068	FS	Mixed breed	1997	EUTH	3.7	3	0	0	Neoplasia	Neurological	Neoplastic	1	1	1		0	8	0
277	8.70137	MC	Mixed breed	1997	EUTH	4.9	3	0	0	Neoplasia	Hepatic	Neoplastic	1	1	1		0
278	7.79178	M	Mixed breed	1997	EUTH	4.3	3	0	3	Neoplasia	Gastrointestinal	Neoplastic	1	1	1		0	0	1
279	8.31233	MC	Mixed breed	2004	EUTH	3	3	3	3	Neoplasia	Endocrine	Neoplastic	1	1	1	0	0	20	0
280	8.87945	MC	Mixed breed	1997	DIED	4.4	0	0	0	Neoplasia	Respiratory	Neoplastic	1	1	1		0	0	0
281	14.0521	MC	Mixed breed	1997	EUTH	4.8	3	3	3	Neoplasia	Respiratory	Neoplastic	1	1	1		0	20	0
282	12.2247	FS	Siamese	1997	EUTH	3	3	3	3	Neoplasia	Systemic	Neoplastic	1	1	1		0	4	0
283	7.9589	MC	Mixed breed	1997	EUTH	6.2	0	3	1	Neoplasia	Gastrointestinal	Neoplastic	1	1	1		0
284	8.26849	FS	Persian	1997	EUTH	3.4	3	3	3	Neoplasia	Respiratory	Neoplastic	1	1	1	0	0	20	0
285	12.4849	FS	Mixed breed	2008	EUTH	4.3	3	0	0	Neoplasia	Endocrine	Neoplastic	1	1	1	0	0	8	0
286	10.3562	F	Mixed breed	1997	EUTH	2.6	4	0	0	Neoplasia	Genital	Neoplastic	1	1	1		0	0	1
287	13.5479	FS	Unclassified	1997	EUTH	2.8	3	3	3	Neoplasia	Dermatologic	Neoplastic	1	1	1		0
288	8.71507	FS	Mixed breed	1998	EUTH	4.2	3	0	0	Neoplasia	Respiratory	Neoplastic	1	1	1		0
289	14.6274	MC	Manx	1998	EUTH	4.5	4	3	3	Neoplasia	Cardiovascular	Neoplastic	1	1	1		0	0	0
290	13.6904	MC	Mixed breed	1998	EUTH	6.4	3	3	3	Neoplasia	Respiratory	Neoplastic	1	1	1		0	20	0
291	9.06575	MC	Mixed breed	1998	EUTH	8.9	4	0	3	Neoplasia	Neurological	Neoplastic	1	1	1		0
292	12.7562	FS	Mixed breed	1998	EUTH	4.8	0	0	0	Neoplasia	Gastrointestinal	Neoplastic	1	1	1		0	8	0
293	14.2411	FS	Mixed breed	1998	DIED	3.9	0	3	3	Neoplasia	Systemic	Neoplastic	1	1	1		0
294	13.0904	FS	Mixed breed	1998	EUTH	3.22	3	0	0	Neoplasia	Systemic	Neoplastic	1	1	1		0	6	0
295	10.1068	FS	Mixed breed	1998	EUTH	4.4	0	0	0	Neoplasia	Gastrointestinal	Neoplastic	1	1	1		0	12	0
296	13.126	MC	Mixed breed	1998	EUTH	5.5	3	3	3	Neoplasia	Respiratory	Neoplastic	1	1	1		0
297	13.137	MC	Persian	1998	EUTH	3.1	4	0	0	Neoplasia	Respiratory	Neoplastic	1	1	1		0
298	9.82466	MC	Mixed breed	2000	EUTH	4.2	0	0	0	Neoplasia	Hepatic	Neoplastic	1	1	1		0
299	15.4384	MC	Mixed breed	1998	EUTH	4.8	3	3	3	Neoplasia	Urological	Neoplastic	1	1	1		0
300	14.8411	MC	Mixed breed	2000	EUTH	5	3	0	0	Neoplasia	Systemic	Neoplastic	1	1	1		0
301	9.73973	MC	Mixed breed	2001	EUTH	4.9	0	0	0	Neoplasia	Endocrine	Neoplastic	1	1	1		0	4	0
302	16.6247	FS	Mixed breed	1999	EUTH	3.8	0	0	3	Neoplasia	Respiratory	Neoplastic	1	1	1		0	0	0
303	7.65479	FS	Mixed breed	1999	EUTH	6.5	3	0	0	Neoplasia	Systemic	Neoplastic	1	1	1		0
304	6.72329	MC	Mixed breed	1999	EUTH	5.8	3	0	3	Neoplasia	Respiratory	Neoplastic	1	1	1		0
305	7.68767	FS	Mixed breed	1999	EUTH	6.7	0	3	3	Neoplasia	Respiratory	Neoplastic	1	1	1		0	0	0
306	16.4822	FS	Mixed breed	2014	EUTH	5.1	3	3	3	Neoplasia	Gastrointestinal	Neoplastic	1	1	1		0	0	0
307	8.78904	MC	Mixed breed	1999	EUTH	7	4	3	3	Neoplasia	Endocrine	Neoplastic	1	1	1		0	0	0
308	14.9151	FS	Mixed breed	1999	EUTH	3.5	3	3	3	Neoplasia	Endocrine	Neoplastic	1	1	1		1
309	10.7562	MC	Mixed breed	1999	EUTH	4.1	3	0	0	Neoplasia	Hepatic	Neoplastic	1	1	1		0
310	9.0137	MC	Mixed breed	1999	EUTH	6.1	3	0	0	Neoplasia	Neurological	Neoplastic	1	1	1		0
311	14.8356	MC	Mixed breed	1999	EUTH	5.4	3	3	3	Neoplasia	Respiratory	Neoplastic	1	1	1	0	0
312	15.4548	MC	Mixed breed	2002	EUTH	5.3	0	0	0	Neoplasia	Gastrointestinal	Neoplastic	1	1	0		0	20	1
313	12.2027	MC	Mixed breed	1999	EUTH	7	0	3	3	Chylothorax	Respiratory	Undetermined	1	1	0		0
314	14.9836	MC	Mixed breed	2005	EUTH	4	3	3	3	Neoplasia	Endocrine	Neoplastic	1	1	1	0	0	20	0
315	14.0877	MC	Mixed breed	1999	EUTH	4.45	3	0	0	Neoplasia	Respiratory	Neoplastic	1	1	1	0	1	0	0
316	12.4356	MC	American Shorthair	1999	EUTH	3.064	3	0	0	FIP	Systemic	Infectious	1	1	0		0
317	15.1397	MC	Mixed breed	2002	EUTH	4.6	3	0	0	Neoplasia	Endocrine	Neoplastic	1	1	1		1	4	0
318	7.49863	MC	Mixed breed	1999	EUTH	5.4	3	0	0	Neoplasia	Dermatologic	Neoplastic	1	1	1		0	0	0
319	13.6438	MC	Mixed breed	2001	EUTH	4.68	0	3	1	Neoplasia	Dermatologic	Neoplastic	1	1	1		0	0	0
320	17.126	FS	Abyssinian	2000	EUTH	1.64	0	3	3	Neoplasia	Endocrine	Neoplastic	1	1	1		0	20	0
321	11.7288	FS	Mixed breed	2000	EUTH	4.5	0	3	3	Neoplasia	Respiratory	Neoplastic	1	1	1		0	0	0
322	9.90959	MC	Persian	2001	DIED	4.5	3	0	0	Pancreatitis	Endocrine	Inflammatory	1	1	0		0	4	0
323	18.0384	MC	Mixed breed	2009	EUTH	4.4	0	3	3	Neoplasia	Hematopoetic	Neoplastic	1	1	1	0	1	0	0
324	10.0274	FS	Mixed breed	2000	EUTH	4	4	3	3	Neoplasia	Gastrointestinal	Neoplastic	1	1	1		0	0	0
325	16.9671	FS	Mixed breed	2000	EUTH	1.9	0	3	3	Chronic Renal Failure	Urological	Infectious	1	1	0		1	20	1
326	12.1041	MC	Mixed breed	2000	EUTH	5.2	0	3	3	Neoplasia	Respiratory	Neoplastic	1	1	1		1
327	15.0603	F	Mixed breed	2003	EUTH	3.44	3	3	3	Neoplasia	Gastrointestinal	Neoplastic	1	1	1	0	1
328	9.12055	MC	Mixed breed	2000	EUTH	7	4	3	3	Neoplasia	Dermatologic	Neoplastic	1	1	1		0
329	18.0411	MC	Mixed breed	2007	EUTH	4.5	3	0	0	Neoplasia	Systemic	Neoplastic	1	1	1	0	0	0	0
330	15.2795	FS	Mixed breed	2000	EUTH	3.5	0	0	0	Neoplasia	Gastrointestinal	Neoplastic	1	1	1		1	7	0
331	11.7699	FS	Mixed breed	2000	DIED	3.7	4	3	3	Neoplasia	Gastrointestinal	Neoplastic	1	1	1	0	1
332	10.3753	MC	Mixed breed	2000	EUTH	6.4	4	0	3	Neoplasia	Respiratory	Neoplastic	1	1	1		0
333	12.5178	FS	Mixed breed	2001	EUTH	2.2	3	3	3	Neoplasia	Respiratory	Neoplastic	1	1	1		0	2	0
334	9.2274	MC	Mixed breed	2002	EUTH	4	3	0	0	Neoplasia	Undetermined	Neoplastic	1	1	1		0	4	0
335	13.0493	FS	Mixed breed	2002	DIED	3.5	0	3	3	Neoplasia	Endocrine	Neoplastic	1	1	1		1	0	0
336	4	MC	Mixed breed	2001	EUTH	4	3	0	0	Neoplasia	Endocrine	Neoplastic	1	1	1		0	1	0
337	5.71781	FS	Mixed breed	2001	EUTH	3.01	1	0	0	Neoplasia	Respiratory	Neoplastic	1	1	1		0
338	20.1151	FS	Abyssinian	2002	EUTH	1.96	0	3	3	Neoplasia	Respiratory	Neoplastic	1	1	1		0
339	11.8822	MC	Mixed breed	2001	EUTH	5.5	3	0	0	Neoplasia	Endocrine	Neoplastic	1	1	1		0	0	0
340	10.9397	FS	Mixed breed	2001	DIED	3.7	4	3	3	Neoplasia	Urological	Neoplastic	1	1	1	0	0	5	1
341	12.7699	FS	Mixed breed	2009	EUTH	2.87	0	0	0	Neoplasia	Respiratory	Neoplastic	1	1	1	0	1	0	0
342	9.2	MC	Mixed breed	2002	EUTH	6.4	3	0	0	Neoplasia	Gastrointestinal	Neoplastic	1	1	1		1
343	18.1616	FS	Mixed breed	2006	EUTH	5.1	0	3	3	Neoplasia	Hepatic	Neoplastic	1	1	1		0	0	0
344	14.1452	FS	Mixed breed	2001	EUTH	2.7	0	3	3	Anesthetic complication	Neurological	Ischemic	1	1	0		0	4	0
345	5.0137	F	Mixed breed	2001	EUTH	3.6	3	0	0	Neoplasia	Dermatologic	Neoplastic	1	1	1		0	7	0
346	14.2493	MC	Mixed breed	2001	EUTH	3.82	3	0	0	Neoplasia	Dermatologic	Neoplastic	1	1	1	0	0	0	0
347	17.4658	MC	Mixed breed	2001	EUTH	3	3	3	3	Neoplasia	Respiratory	Neoplastic	1	1	1		1	20	0
348	9.25206	MC	Mixed breed	2001	EUTH	3.6	3	0	0	Neoplasia	Neurological	Neoplastic	1	1	1		1	0	0
349	11.0082	FS	Mixed breed	2001	EUTH	1.6	4	3	3	Chronic Renal Failure	Urological	Degenerative	1	1	0		1	0	1
350	7.85753	FS	Mixed breed	2002	EUTH	2.7	3	3	3	Neoplasia	Gastrointestinal	Neoplastic	1	1	1		0
351	19.8575	FS	Mixed breed	2005	EUTH	6	3	0	3	Neoplasia	Respiratory	Neoplastic	1	1	1		0	0	0
352	11.9041	MC	Mixed breed	2002	DIED	4.8	3	0	0	Neoplasia	Respiratory	Neoplastic	1	1	1		1	0	0
353	9.85753	FS	Mixed breed	2002	EUTH	6.5	3	0	0	Bronchitis	Respiratory	Inflammatory	1	1	0		0
354	15.8493	MC	Mixed breed	2002	EUTH	5.2	4	3	3	Neoplasia	Urological	Neoplastic	1	1	1	0	0	7	0
355	14.6493	MC	Siamese	2002	EUTH	6	3	0	0	Neoplasia	Endocrine	Neoplastic	1	1	1		1	0	0
356	4.23014	MC	Mixed breed	2002	EUTH	5	0	0	0	Neoplasia	Respiratory	Neoplastic	1	1	1		0
357	9.83562	FS	Mixed breed	2002	EUTH	2.1	1	0	0	Neoplasia	Gastrointestinal	Neoplastic	1	1	1		1	0	0
358	16.4658	FS	Mixed breed	2004	DIED	1.9	0	3	3	Chronic Renal Failure	Urological	Degenerative	1	1	0	0	1	4	1
359	21.8493	FS	Mixed breed	2013	EUTH	2.5	0	0	0	Neoplasia	Endocrine	Neoplastic	1	1	1		1	20	0
360	13.7945	FS	Mixed breed	2006	EUTH	2.5	4	3	3	Neoplasia	Neurological	Neoplastic	1	1	1		0	0	0
361	18.6466	MC	Mixed breed	2006	EUTH	3.3	4	3	3	Neoplasia	Urological	Neoplastic	1	1	1		0	0	0
362	17.2603	MC	Abyssinian	2016	EUTH	3	0	0	0	Septic Arthritis	Musculoskeletal	Infectious	1	1	0	0	0	20	0
363	6.25753	FS	Mixed breed	2002	EUTH	3.5	0	0	0	Neoplasia	Dermatologic	Neoplastic	1	1	1	0	1	20	0
364	16.8959	MC	Mixed breed	2003	EUTH	3.5	0	3	3	Neoplasia	Endocrine	Neoplastic	1	1	1		0	4	0
365	6.4137	MC	Mixed breed	2002	EUTH	5.5	3	3	3	Neoplasia	Respiratory	Neoplastic	1	1	1		0	0	0
366	13.3644	MC	Mixed breed	2002	EUTH	4	1	0	0	Neoplasia	Dermatologic	Neoplastic	1	1	1	1	0	8	0
367	11.9808	MC	Mixed breed	2003	EUTH	5.9	3	0	0	Neoplasia	Dermatologic	Neoplastic	1	1	1		0	8	0
368	7.55342	MC	Mixed breed	2008	EUTH	6.2	4	0	0	Neoplasia	Gastrointestinal	Neoplastic	1	1	1		1	0	0
369	14.7808	FS	Mixed breed	2005	EUTH	1.5	4	0	0	Neoplasia	Hepatic	Neoplastic	1	1	1		0	0	0
370		FS	Mixed breed	2003	EUTH	2.8	3	0	0	Neoplasia	Endocrine	Neoplastic	1	1	1		1
371	3.97808	MC	Mixed breed	2003	EUTH	6	3	0	0	Neoplasia	Dermatologic	Neoplastic	1	1	1		0
372	14.9507	MC	Mixed breed	2003	EUTH	7.5	3	3	3	Neoplasia	Neurological	Neoplastic	1	1	1		0
373		FS	Mixed breed	2007	EUTH	3.4	0	0	0	HCM	Cardiovascular	Degenerative	1	1	0	1	1	4	0
374	17.6082	FS	Mixed breed	2004	EUTH	2.94	3	3	3	Neoplasia	Systemic	Neoplastic	1	1	1	0	1	0	0
375	13.1479	MC	Mixed breed	2003	EUTH	4.4	0	3	1	Neoplasia	Respiratory	Neoplastic	1	1	1	0	0	0	0
376	12.389	FS	Mixed breed	2007	EUTH	5	0	3	3	Neoplasia	Gastrointestinal	Neoplastic	1	1	1	0	1	0	0
377	14.3397	MC	Mixed breed	2003	DIED	4.7	0	3	3	HCM	Cardiovascular	Degenerative	1	1	0	1	0	0	0
378	10.5507	MC	Mixed breed	2004	EUTH	3.5	3	3	3	Neoplasia	Hepatic	Neoplastic	1	1	1	0	0	0	0
379	13.5781	FS	Mixed breed	2004	EUTH	4.8	4	3	3	Neoplasia	Genital	Neoplastic	1	1	1	0	1
380	9.69589	FS	Mixed breed	2004	EUTH	3.9	4	3	3	Neoplasia	Respiratory	Neoplastic	1	1	1		0	20	0
381	4.71507	MC	Mixed breed	2004	EUTH	2.1	3	0	0	Neoplasia	Urological	Neoplastic	1	1	1	0	0	20	1
382	10.8548	FS	Mixed breed	2004	EUTH	4.8	3	0	0	Neoplasia	Gastrointestinal	Neoplastic	1	1	1		0
383	11.8849	MC	Mixed breed	2004	DIED	3.1	0	3	3	Saddle Thrombus	Cardiovascular	Ischemic	1	1	0		0	0	0
384	17.8904	FS	Mixed breed	2004	EUTH	3	3	3	3	Neoplasia	Endocrine	Neoplastic	1	1	1		0	4	0
385	11.1507	FS	Mixed breed	2004	EUTH	3.5	3	0	0	Neoplasia	Respiratory	Neoplastic	1	1	1		0
386	15.863	MC	Mixed breed	2019	EUTH	5.1	3	0	0	Neoplasia	Gastrointestinal	Neoplastic	1	1	1	0	0
387	10.5425	FS	Mixed breed	2005	DIED	8.2	3	3	3	Neoplasia	Respiratory	Neoplastic	1	1	1		0
388	13.0438	FS	Mixed breed	2004	EUTH	6.5	0	0	0	Neoplasia	Endocrine	Neoplastic	1	1	1		0
389	13.0877	FS	Mixed breed	2004	EUTH	6	0	3	3	Neoplasia	Respiratory	Neoplastic	1	1	1		0	20	0
390	16.1068	FS	Mixed breed	2004	EUTH	1.87	0	3	3	Neoplasia	Urological	Neoplastic	1	1	1		0	20	0
391	17.1918	FS	Mixed breed	2004	EUTH	4	3	3	3	Neoplasia	Respiratory	Neoplastic	1	1	1		0	0	0
392	15.1178	FS	Mixed breed	2004	EUTH	3.9	3	3	3	Neoplasia	Undetermined	Neoplastic	1	1	1		0
393	18.9397	FS	Mixed breed	2004	EUTH	2.9	3	0	0	Heart Failure	Cardiovascular	Degenerative	1	1	0	0	0	0	0
394	16.2575	FS	Mixed breed	2004	EUTH	3.12	3	0	0	Neoplasia	Respiratory	Neoplastic	1	1	1	0	1	20	0
395	16.3041	FS	Mixed breed	2004	EUTH	4	3	3	3	Neoplasia	Respiratory	Neoplastic	1	1	1	0	1	20	0
396	13.3041	M	Mixed breed	2004	EUTH	3.5	3	0	0	Neoplasia	Hepatic	Neoplastic	1	1	1		0
397	5.35342	F	Mixed breed	2004	EUTH	4.9	0	3	3	Neoplasia	Respiratory	Neoplastic	1	1	1	0	0	20	0
398	14.3397	FS	Mixed breed	2004	EUTH	3.26	0	3	3	Neoplasia	Endocrine	Neoplastic	1	1	1	0	1
399	5.87397	MC	Mixed breed	2007	EUTH	2.8	0	3	3	Neoplasia	Urological	Neoplastic	1	1	1		0	20	1
400	10.2329	MC	Mixed breed	2005	EUTH	6.3	0	0	0	Neoplasia	Gastrointestinal	Neoplastic	1	1	1		1	20	0
401	10.4658	MC	Mixed breed	2004	EUTH	7.8	0	0	0	Neoplasia	Respiratory	Neoplastic	1	1	1		0	4	0
402	8.90137	M	Mixed breed	2013	EUTH	4.4	3	0	0	Neoplasia	Neurological	Neoplastic	1	1	1		0	6	0
403	11.0603	FS	Mixed breed	2004	EUTH	4.6	4	3	3	Neoplasia	Hepatic	Neoplastic	1	1	1		0	1	0
404		FS	Mixed breed	2004	EUTH	2.8	0	3	3	Neoplasia	Urological	Neoplastic	1	1	1		1	0	0
405	14.6411	FS	Mixed breed	2005	EUTH	3.2	4	3	3	Neoplasia	Urological	Neoplastic	1	1	1	0	0	20	1
406	12.6685	FS	Mixed breed	2005	EUTH	3.5	0	0	0	Neoplasia	Respiratory	Neoplastic	1	1	1		0	20	0
407	13.9973	FS	Mixed breed	2007	EUTH	3.5	3	0	0	Neoplasia	Respiratory	Neoplastic	1	1	1		0	20	0
408	4.80822	MC	Himalayan	2005	EUTH	2.6	0	0	0	Neoplasia	Respiratory	Neoplastic	1	1	1		1	6	0
409	11.9973	FS	Mixed breed	2005	EUTH	4	3	3	3	Neoplasia	Hepatic	Neoplastic	1	1	1		0
410	13.874	MC	Mixed breed	2005	EUTH	5.3	0	0	0	Neoplasia	Endocrine	Neoplastic	1	1	1		1	0	0
411	13.4301	MC	Siamese	2005	EUTH	4	0	3	3	Neoplasia	Respiratory	Neoplastic	1	1	1		1	0	0
412	7.92877	MC	Mixed breed	2005	EUTH	4.5	3	3	3	Neoplasia	Gastrointestinal	Neoplastic	1	1	1	0	0
413		FS	Mixed breed	2010	EUTH	4.5	4	3	3	Neoplasia	Dermatologic	Neoplastic	1	1	1		0	0	0
414	15.1041	MC	Mixed breed	2005	EUTH	4.5	3	3	3	Neoplasia	Endocrine	Neoplastic	1	1	1		1	20	0
415	16.1616	MC	Mixed breed	2005	EUTH	7.5	4	3	3	Neoplasia	Endocrine	Neoplastic	1	1	1		0	0	0
416	16.737	FS	Mixed breed	2010	EUTH	2.25	4	3	3	Neoplasia	Urological	Neoplastic	1	1	1		1	0	0
417	2.23836	M	Mixed breed	2005	EUTH	2.8	1	1	1	Rhinitis	Respiratory	Infectious	1	1	0		0	0	0
418	9.35343	MC	Mixed breed	2005	EUTH	4	0	0	0	Neoplasia	Genital	Neoplastic	1	1	1		0	5	0
419	12.4685	MC	Mixed breed	2005	EUTH	3.5	3	0	0	Cerebral Infarct	Neurological	Ischemic	1	1	0	0	1	20	0
420	14.8685	MC	Mixed breed	2005	EUTH	4.8	3	3	3	Neoplasia	Gastrointestinal	Neoplastic	1	1	1	0	0	0	0
421	8.58082	MC	Mixed breed	2006	EUTH	5.1	4	3	3	Neoplasia	Neurological	Neoplastic	1	1	1		0
422	10.3973	FS	Mixed breed	2006	EUTH	2.6	0	3	3	Neoplasia	Respiratory	Neoplastic	1	1	1		0
423	9.52329	FS	Siamese	2006	EUTH	2.3	0	3	3	Neoplasia	Respiratory	Neoplastic	1	1	1		0
424	10.0356	MC	Maine Coon	2006	DIED	6	0	3	3	Neoplasia	Urological	Neoplastic	1	1	1	0	0	20	1
425	12.6849	FS	Mixed breed	2006	EUTH	2.5	4	3	3	Neoplasia	Urological	Neoplastic	1	1	1	0	1	20	0
426	12.0822	FS	Mixed breed	2006	EUTH	2.9	3	3	3	Neoplasia	Gastrointestinal	Neoplastic	1	1	1		0
427	14.0329	MC	Mixed breed	2006	EUTH	9.4	0	3	3	Neoplasia	Endocrine	Neoplastic	1	1	1		0	20	0
428	13.4658	MC	Mixed breed	2006	EUTH	4.3	0	3	3	Neoplasia	Gastrointestinal	Neoplastic	1	1	1		0
429	12.3014	MC	Mixed breed	2006	EUTH	5.3	0	3	3	Neoplasia	Respiratory	Neoplastic	1	1	1	0	1	0	0
430	12.1726	FS	Mixed breed	2006	EUTH	5	3	3	3	Neoplasia	Respiratory	Neoplastic	1	1	1		0	0	0
431	7.14795	FS	Siamese	2006	EUTH	6	4	3	3	Neoplasia	Gastrointestinal	Neoplastic	1	1	1		1
432	16.3534	FS	Mixed breed	2006	EUTH	2.2	3	0	0	Neoplasia	Systemic	Neoplastic	1	1	1		0	20	0
433	14.2767	FS	Mixed breed	2006	EUTH	2.5	0	0	0	Neoplasia	Gastrointestinal	Neoplastic	1	1	1		1	0	0
434	11.3342	MC	Mixed breed	2006	EUTH	7.8	3	3	3	Neoplasia	Neurological	Neoplastic	1	1	1	0	0	0	0
435	10.4438	FS	Mixed breed	2006	EUTH	5.1	0	3	3	Neoplasia	Dermatologic	Neoplastic	1	1	1		1	0	0
436	13.4082	FS	Mixed breed	2007	EUTH	4.4	0	3	3	Neoplasia	Respiratory	Neoplastic	1	1	1		1	0	0
437	7.59452	FS	Mixed breed	2008	EUTH	2.5	3	0	0	Neoplasia	Gastrointestinal	Neoplastic	1	1	1		0	0	0
438	14.0658	MC	Mixed breed	2007	EUTH	5.1	4	3	3	Neoplasia	Respiratory	Neoplastic	1	1	1		0
439	15.4521	MC	Mixed breed	2011	EUTH	6	3	0	0	Neoplasia	Hepatic	Neoplastic	1	1	1		0	20	0
440	6.00548	FS	Mixed breed	2007	EUTH	3.6	1	0	0	Neoplasia	Respiratory	Neoplastic	1	1	1	0	1
441	13.6603	F	Mixed breed	2007	EUTH	5.5	1	3	3	Neoplasia	Dermatologic	Neoplastic	1	1	1		0	0	0
442	12.0658	MC	Mixed breed	2007	EUTH	5.4	4	0	0	Neoplasia	Endocrine	Neoplastic	1	1	1		0	4	0
443	7.08219	MC	Mixed breed	2008	DIED	2.2	3	0	0	Neoplasia	Gastrointestinal	Neoplastic	1	1	1		1	0	0
444	9.98082	MC	Mixed breed	2007	EUTH	4	0	3	3	Neoplasia	Respiratory	Neoplastic	1	1	1		1	0	0
445	8.0137	MC	Mixed breed	2007	EUTH	4.5	3	3	3	Neoplasia	Endocrine	Neoplastic	1	1	1		0	0	0
446	16.9973	FS	Mixed breed	2007	DIED	2.44	3	3	3	Neoplasia	Neurological	Neoplastic	1	1	1		0	0	0
447	12.389	MC	Mixed breed	2007	EUTH	7	3	3	3	Neoplasia	Systemic	Neoplastic	1	1	1	0	0	0	0
448	9.93425	FS	Mixed breed	2008	EUTH	5.5	3	3	3	Neoplasia	Dermatologic	Neoplastic	1	1	1		0
449	19.4411	FS	Mixed breed	2007	EUTH	4.6	0	0	0	Neoplasia	Hepatic	Neoplastic	1	1	1		1	0	0
450	11.5726	MC	Mixed breed	2008	EUTH	5.4	0	3	3	Neoplasia	Urological	Neoplastic	1	1	1		0	6	0
451	12.6493	FS	Mixed breed	2008	EUTH	1.88	4	3	3	Gastroeneritis	Gastrointestinal	Inflammatory	1	1	0		0	5	0
452	11.7068	FS	Mixed breed	2008	EUTH	3.9	3	0	0	Neoplasia	Respiratory	Neoplastic	1	1	1		0
453	8.87945	FS	Mixed breed	2008	EUTH	3.4	4	3	3	Neoplasia	Gastrointestinal	Neoplastic	1	1	1		0	0	0
454		FS	Mixed breed	2008	EUTH	3.1	0	0	0	Neoplasia	Endocrine	Neoplastic	1	1	1		0	0	0
455	13.0301	MC	Mixed breed	2009	EUTH	4.4	0	0	0	Neoplasia	Gastrointestinal	Neoplastic	1	1	1		1	20	0
456	8.75616	FS	Mixed breed	2009	DIED	3.2	3	0	0	Neoplasia	Respiratory	Neoplastic	1	1	1		1	8	0
457	19.8658	FS	Mixed breed	2016	EUTH	1.8	0	0	0	Neoplasia	Genital	Neoplastic	1	1	1	0	1	0	0
458		FS	Mixed breed	2011	EUTH	3.3	3	3	3	HCM	Cardiovascular	Degenerative	1	1	0	1	1	20	0
459	9.08767	FS	Mixed breed	2008	EUTH	2.8	4	0	0	Neoplasia	Hepatic	Neoplastic	1	1	1		0	0	0
460	19.8575	MC	Mixed breed	2013	EUTH	2.9	0	0	0	Neoplasia	Endocrine	Neoplastic	1	1	1		0	20	0
461	17.8301	FS	Mixed breed	2009	EUTH	2.3	3	0	0	Neoplasia	Dermatologic	Neoplastic	1	1	1		1	0	0
462	9.53151	FS	Mixed breed	2008	EUTH	4.4	3	3	3	Neoplasia	Gastrointestinal	Neoplastic	1	1	1		0	8	0
463	8.44932	MC	Mixed breed	2008	EUTH	7.9	0	3	3	Neoplasia	Endocrine	Neoplastic	1	1	1		0	2	0
464	18.6685	FS	Mixed breed	2009	EUTH	2.5	3	3	3	Chronic Renal Failure	Urological	Degenerative	1	1	0	0	1	0	1
465	16.8575	FS	Mixed breed	2009	EUTH	4	3	3	3	Neoplasia	Gastrointestinal	Neoplastic	1	1	1		1	4	0
466	10.5315	FS	Mixed breed	2009	EUTH	2.5	0	0	0	Thrombus	Cardiovascular	Ischemic	1	1	0	0	0	4	0
467	8.86027	MC	Maine Coon	2009	EUTH	7.4	4	3	3	Neoplasia	Hepatic	Neoplastic	1	1	1		0	0	0
468	15.0466	MC	Manx	2009	DIED	5.5	3	0	0	Neoplasia	Respiratory	Neoplastic	1	1	1	0	0	20	0
469	11.9479	MC	Siamese	2009	EUTH	5.4	4	3	3	Neoplasia	Gastrointestinal	Neoplastic	1	1	1		0	0	0
470	13.263	FS	Mixed breed	2010	EUTH	2.9	0	3	3	Neoplasia	Endocrine	Neoplastic	1	1	1	0	0
471	13.6384	MC	Persian	2012	EUTH	2.9	3	3	3	Neoplasia	Gastrointestinal	Neoplastic	1	1	1	0	0	0	0
472	16.9562	FS	Mixed breed	2009	EUTH	3.2	4	3	3	Neoplasia	Gastrointestinal	Neoplastic	1	1	1		0	0	0
473	17.9068	MC	Mixed breed	2009	DIED	6	3	3	3	Neoplasia	Endocrine	Neoplastic	1	1	1		1	0	0
474	13.0712	FS	Mixed breed	2009	EUTH	4.9	3	0	0	Neoplasia	Undetermined	Neoplastic	1	1	1	0	1
475	16.6	FS	Mixed breed	2015	DIED	4.8	3	3	3	Chronic Renal Failure	Urological	Degenerative	1	1	0		0	4	1
476	13.0164	FS	Mixed breed	2009	EUTH	3.6	3	0	0	Neoplasia	Respiratory	Neoplastic	1	1	1		0	0	0
477	16.2274	FS	Mixed breed	2009	EUTH	4.6	3	3	3	Acute Renal Failure	Urological	Toxic	1	1	0		0	3	1
478	9.24658	MC	Mixed breed	2009	EUTH	4.2	0	0	3	Neoplasia	Hepatic	Neoplastic	1	1	1		1
479	15.7836	FS	Mixed breed	2011	EUTH	3.4	0	0	0	Neoplasia	Urological	Neoplastic	1	1	1		0	20	1
480	10.4521	MC	Siamese	2009	EUTH	5.4	3	0	0	Neoplasia	Gastrointestinal	Neoplastic	1	1	1		0
481	13.1014	MC	Mixed breed	2015	EUTH	4.5	3	3	3	Neoplasia	Endocrine	Neoplastic	1	1	1	0	1	0	0
482	14.2795	FS	Siamese	2016	DIED	5.5	3	0	0	Pneumonia	Respiratory	Inflammatory	1	1	0		0	0	0
483	12.6438	MC	Mixed breed	2010	DIED	4.7	3	3	3	HCM	Cardiovascular	Degenerative	1	1	0	1	0	0	0
484	9.59178	MC	Mixed breed	2010	EUTH	3.3	1	3	3	Neoplasia	Respiratory	Neoplastic	1	1	1	0	0	0	0
485	14.8767	MC	Mixed breed	2010	EUTH	3.2	3	3	3	Chronic Renal Failure	Urological	Degenerative	1	1	0		1	4	1
486	13.0438	FS	Mixed breed	2010	EUTH	2	4	3	3	Neoplasia	Gastrointestinal	Neoplastic	1	1	1		0
487	12.8767	FS	Mixed breed	2015	EUTH	3.2	3	0	0	Neoplasia	Respiratory	Neoplastic	1	1	1	0	0	0	0
488	11.8493	FS	Mixed breed	2010	EUTH	4.3	3	0	0	Neoplasia	Gastrointestinal	Neoplastic	1	1	1		1	20	0
489	16.0137	FS	Mixed breed	2010	EUTH	4.4	3	0	0	Neoplasia	Dermatologic	Neoplastic	1	1	1		0	20	0
490	14.5397	MC	Mixed breed	2011	DIED	3.2	4	3	3	Neoplasia	Respiratory	Neoplastic	1	1	1		0	0	0
491	10.0411	MC	Mixed breed	2010	EUTH	3.9	3	3	3	Neoplasia	Dermatologic	Neoplastic	1	1	1		0	7	0
492	6.02192	FS	Mixed breed	2010	EUTH	4.25	0	3	3	Neoplasia	Hepatic	Neoplastic	1	1	1	0	0	0	0
493	4.87123	FS	Mixed breed	2015	EUTH	5.41	0	0	0	Neoplasia	Respiratory	Neoplastic	1	1	1		0	0	0
494	3.01644	F	Mixed breed	2010	EUTH	3.2	0	3	3	Neoplasia	Respiratory	Neoplastic	1	1	1	0	0
495	10.2192	FS	Mixed breed	2010	EUTH	2.5	3	0	0	Neoplasia	Gastrointestinal	Neoplastic	1	1	1		0	0	0
496	7.72055	FS	Mixed breed	2018	EUTH	2.7	0	0	0	Neoplasia	Respiratory	Neoplastic	1	1	1		0	8	0
497	11.1178	FS	Mixed breed	2018	EUTH	6.2	3	0	0	Neoplasia	Respiratory	Neoplastic	1	1	1	0	0
498	7.00822	FS	Mixed breed	2018	EUTH	4.7	3	3	3	Neoplasia	Genital	Neoplastic	1	1	1		1	0	0
499		F	Mixed breed	2018	EUTH	2.2	3	3	3	Neoplasia	Gastrointestinal	Neoplastic	1	1	1		0	0	0
500	10.6822	FS	Mixed breed	2018	DIED	3.7	4	0	0	Neoplasia	Hepatic	Neoplastic	1	1	1		0	20	0
501	10.4493	MC	Mixed breed	2010	DIED	5.9	3	3	3	Neoplasia	Gastrointestinal	Neoplastic	1	1	1	0	0	20	0
502	9.6411	MC	Maine Coon	2011	EUTH	5.3	3	3	3	Neoplasia	Gastrointestinal	Neoplastic	1	1	1	0	0	0	0
503	12.0384	FS	Mixed breed	2011	EUTH	3.4	3	0	0	Neoplasia	Respiratory	Neoplastic	1	1	1	0	1	20	0
504	19.6986	MC	Mixed breed	2012	EUTH	3.3	3	0	0	Neoplasia	Undetermined	Neoplastic	1	1	1		1	20	0
505	8.4411	MC	Manx	2011	EUTH	4.5	4	0	0	Neoplasia	Respiratory	Neoplastic	1	1	1	0	0	0	0
506	11.0082	MC	Mixed breed	2011	EUTH	3.2	0	3	3	Neoplasia	Endocrine	Neoplastic	1	1	1		0	0	0
507	15.211	FS	Mixed breed	2011	EUTH	2.45	3	3	3	Neoplasia	Gastrointestinal	Neoplastic	1	1	1		1	14	0
508	12.7041	MC	Mixed breed	2011	EUTH	5.5	0	3	3	Neoplasia	Gastrointestinal	Neoplastic	1	1	1		1	0	0
509	12.9041	MC	Ragdoll	2011	EUTH	4.8	4	3	3	Neoplasia	Respiratory	Neoplastic	1	1	1	0	0	0	0
510	16.1397	FS	Mixed breed	2011	EUTH	3.6	4	3	3	Neoplasia	Dermatologic	Neoplastic	1	1	1	0	1	0	0
511	7.32055	FS	Mixed breed	2011	EUTH	3.6	3	3	3	Neoplasia	Respiratory	Neoplastic	1	1	1		0	20	0
512	18.9507	FS	Mixed breed	2012	EUTH	3.6	3	3	3	Neoplasia	Hepatic	Neoplastic	1	1	1	0	1	4	0
513	14.1616	MC	Mixed breed	2012	EUTH	5.5	0	0	0	Neoplasia	Gastrointestinal	Neoplastic	1	1	1		0
514		FS	Mixed breed	2012	EUTH	4.1	4	3	3	Neoplasia	Urological	Neoplastic	1	1	1	0	0	0	0
515	9.88219	MC	Mixed breed	2012	EUTH	5.5	0	0	0	Neoplasia	Respiratory	Neoplastic	1	1	1		0	0	0
516	15.9342	MC	Mixed breed	2012	EUTH	4.5	3	3	3	Neoplasia	Dermatologic	Neoplastic	1	1	1		0	0	0
517	11.4986	MC	Mixed breed	2012	EUTH	7.7	4	3	3	Neoplasia	Respiratory	Neoplastic	1	1	1		0	0	0
518	16.8	FS	Mixed breed	2014	EUTH	2.4	0	3	3	Neoplasia	Respiratory	Neoplastic	1	1	1		1	0	0
519	7.59178	FS	Mixed breed	2013	EUTH	3.47	3	3	3	Neoplasia	Endocrine	Neoplastic	1	1	1		0	20	0
520	15.6603	FS	Mixed breed	2013	EUTH	4.7	0	3	3	Neoplasia	Respiratory	Neoplastic	1	1	1		0	20	0
521	10.6658	FS	Mixed breed	2013	EUTH	5	3	0	0	Neoplasia	Respiratory	Neoplastic	1	1	1		0	0	0
522	7.53699	MC	Mixed breed	2013	EUTH	4.7	3	3	3	Neoplasia	Respiratory	Neoplastic	1	1	1		0
523	15.9178	FS	Mixed breed	2014	EUTH	2.7	4	0	0	Neoplasia	Dermatologic	Neoplastic	1	1	1		0	0	0
524	7.76986	MC	Mixed breed	2013	EUTH	5	0	0	0	Neoplasia	Urological	Neoplastic	1	1	1	0	0	0	0
525	13.0877	MC	Mixed breed	2013	EUTH	6	0	0	0	Neurologic Disease - Unknown	Neurological	Undetermined	1	1	0		0	20	0
526	14.0164	MC	Mixed breed	2013	EUTH	4.8	4	3	3	Neoplasia	Respiratory	Neoplastic	1	1	1	0	0	0	0
527	16.2658	MC	Mixed breed	2014	EUTH	3	0	0	0	Neoplasia	Gastrointestinal	Neoplastic	1	1	1	0	1	0	0
528	17.611	FS	Mixed breed	2014	EUTH	2.4	0	3	3	Neoplasia	Respiratory	Neoplastic	1	1	1		1	8	0
529	10.011	MC	Mixed breed	2013	EUTH	5.2	3	3	3	Neoplasia	Endocrine	Neoplastic	1	1	1		0	0	0
530	13.1315	FS	Mixed breed	2015	DIED	2.32	3	0	0	Chronic Renal Failure	Urological	Degenerative	1	1	0	0	1	4	1
531	14.0384	FS	Mixed breed	2014	DIED	4.5	0	3	3	Neoplasia	Respiratory	Neoplastic	1	1	1		0	20	0
532	18.1288	FS	Mixed breed	2015	EUTH	2.65	0	3	3	Neoplasia	Urological	Neoplastic	1	1	1		0	0	0
533	15.8274	MC	Mixed breed	2014	EUTH	2.9	3	3	3	Neoplasia	Gastrointestinal	Neoplastic	1	1	1		1	0	0
534	17.0466	MC	Mixed breed	2016	EUTH	4.25	4	3	3	Neoplasia	Systemic	Neoplastic	1	1	1		0	5	1
535		F	Mixed breed	2019	EUTH	3.6	3	3	3	Neoplasia	Respiratory	Neoplastic	1	1	1		0	0	0
536	17.4877	FS	Mixed breed	2015	EUTH	2.9	3	0	0	Neoplasia	Respiratory	Neoplastic	1	1	1		0
537	17.7918	FS	Mixed breed	2019	EUTH	3.7	0	3	3	Acute Renal Failure	Urological	Undetermined	1	1	0	0	1	20	1
538	12.5726	FS	Mixed breed	2019	EUTH	6.1	0	3	3	Neoplasia	Respiratory	Neoplastic	1	1	1	0	0	8	0
539	9.17808	FS	Mixed breed	2019	EUTH	4.6	3	0	0	Neoplasia	Neurological	Neoplastic	1	1	1	0	0	0	0
540	14.1836	MC	Mixed breed	2014	EUTH	7.5	0	0	0	Neoplasia	Respiratory	Neoplastic	1	1	1		0
541	17.2822	MC	Mixed breed	2016	EUTH	4	3	3	1	Neoplasia	Endocrine	Neoplastic	1	1	1		0	0	0
542	13.8548	MC	Mixed breed	2015	EUTH	7.1	3	3	3	Neoplasia	Urological	Neoplastic	1	1	1	0	1	20	0
543	5.45205	MC	Mixed breed	2014	EUTH	5.8	3	0	0	Neoplasia	Hepatic	Neoplastic	1	1	1	0	0
544		FS	Mixed breed	2015	EUTH	1.85	4	3	3	Neoplasia	Hepatic	Neoplastic	1	1	1		1	0	0
545	13.5233	FS	Mixed breed	2016	EUTH	3.09	3	3	3	Neoplasia	Gastrointestinal	Neoplastic	1	1	1		0	20	0
546	16.9151	FS	Mixed breed	2016	EUTH	3.3	0	3	3	Pyothorax	Respiratory	Infectious	1	1	0		0	6	0
547		MC	Abyssinian	2015	EUTH	13.5	1	3	3	Congestive Heart Failure	Cardiovascular	Degenerative	1	1	0	1	0	20	0
548	10.126	FS	Mixed breed	2015	EUTH	5.1	3	0	0	Neoplasia	Respiratory	Neoplastic	1	1	1		1	0	0
549	11.9589	FS	Mixed breed	2016	EUTH	4.15	3	0	0	Neoplasia	Endocrine	Neoplastic	1	1	1	0	1	0	0
550	15.1288	FS	Mixed breed	2015	EUTH	2.6	3	3	3	Neoplasia	Urological	Neoplastic	1	1	1		1	0	0
551	9.13699	FS	Mixed breed	2015	EUTH	4.1	0	3	3	Neoplasia	Respiratory	Neoplastic	1	1	1		0
552	14.0247	MC	Mixed breed	2015	EUTH	3.6	3	3	3	Neoplasia	Endocrine	Neoplastic	1	1	1	0	0	0	0
553	12.5863	FS	Mixed breed	2016	EUTH	8.3	0	3	3	Neoplasia	Gastrointestinal	Neoplastic	1	1	1		0
554	7.61918	MC	Mixed breed	2016	EUTH	6.7	4	3	3	Neoplasia	Endocrine	Neoplastic	1	1	1	0	1	0	0
555	9.15069	FS	Mixed breed	2017	EUTH	4.4	4	0	0	Neoplasia	Endocrine	Neoplastic	1	1	1		1	0	0
556	8.94247	MC	Mixed breed	2016	EUTH	3.26	0	0	0	Neoplasia	Respiratory	Neoplastic	1	1	1		0
557		FS	Mixed breed	2016	EUTH	4.2	4	3	3	Neoplasia	Systemic	Neoplastic	1	1	1		0
558	12.8164	MC	Scottish Fold	2017	EUTH	5.2	3	3	3	Neoplasia	Respiratory	Neoplastic	1	1	1		1
559	11.6603	MC	Mixed breed	2017	EUTH	6.1	0	3	3	Neoplasia	Respiratory	Neoplastic	1	1	1	0	0	8	0
560	11.8466	FS	Mixed breed	2017	EUTH	3.7	3	0	0	Neoplasia	Gastrointestinal	Neoplastic	1	1	1		0
561	10.6274	MC	Mixed breed	2018	DIED	5.96	3	0	0	Heart Failure	Cardiovascular	Ischemic	1	1	0	1	1	0	0
562	9.82466	MC	Mixed breed	2017	EUTH	8.9	3	3	3	Neoplasia	Systemic	Neoplastic	1	1	1	0	1	8	0
563	11.0959	MC	Mixed breed	2017	EUTH	7	3	3	3	Neurologic Disease - Unknown	Neurological	Undetermined	1	1	0		0
564	8.95616	FS	Mixed breed	2017	EUTH	3.4	0	0	0	Neoplasia	Hepatic	Neoplastic	1	1	1		0	0	0
565	10.9726	FS	Mixed breed	2017	EUTH	4.1	0	3	3	Neoplasia	Respiratory	Neoplastic	1	1	1	0	0
566	18.4274	FS	Mixed breed	2017	EUTH	2.5	3	3	3	Neoplasia	Respiratory	Neoplastic	1	1	1		1	4	0
567	9.42192	MC	Maine Coon	2017	EUTH	3.3	3	3	3	Neoplasia	Neurological	Neoplastic	1	1	1	0	1	0	0
568	5.41644	FS	Mixed breed	2017	EUTH	3.4	3	0	0	Neoplasia	Undetermined	Neoplastic	1	1	1		0
569	13.537	FS	Mixed breed	2018	DIED	3.8	0	3	3	Neoplasia	Urological	Neoplastic	1	1	1		0	20	1
570	13.7151	MC	Mixed breed	2018	EUTH	5.7	0	3	3	Neoplasia	Gastrointestinal	Neoplastic	1	1	1		0	7	0
571	9.9726	MC	Mixed breed	2019	EUTH	4.6	0	0	0	Neoplasia	Respiratory	Neoplastic	1	1	1		1	0	0
572	8.0137	MC	Mixed breed	2019	EUTH	5.8	0	0	0	Neoplasia	Neurological	Neoplastic	1	1	1	0	0
573	10.9068	M	Himalayan	1992	EUTH	3.9	0	3	3	Neoplasia	Systemic	Neoplastic	2	1	1		0	5	0
574	11.0822	MC	Mixed breed	1992	DIED	6.2	1	0	0	Myeloproliferative disease	Hematopoetic	Neoplastic	2	1	1		0	1	0
575	18.1973	MC	Siamese	2000	DIED	1.5	3	3	3	Neoplasia	Gastrointestinal	Neoplastic	2	1	1		1	0	0
576	14.2767	MC	Mixed breed	1989	EUTH		1	3	3	Neoplasia	Systemic	Neoplastic	2	1	1		0	0	0
577	6.85205	MC	Mixed breed	1990	EUTH	3	3	1	3	Neoplasia	Systemic	Neoplastic	2	1	1		0
578	8.93425	M	Mixed breed	1993	DIED	5.6	0	0	3	Neoplasia	Urological	Neoplastic	2	1	1		0	5	1
579	10.8082	MC	Mixed breed	1989	EUTH	4.6	4	0	0	Neoplasia	Systemic	Neoplastic	2	1	1		0	0	0
580	10.8137	MC	Mixed breed	1993	EUTH	3.9	4	1	3	Neoplasia	Systemic	Neoplastic	2	1	1		0
581	4.74795	MC	Mixed breed	1989	EUTH		4	1	1	Neoplasia	Hematopoetic	Neoplastic	2	1	1		0	1	0
582	14.6849	MC	Mixed breed	1989	EUTH	1.8	4	3	1	Neoplasia	Hematopoetic	Neoplastic	2	1	1		0	6	0
583		MC	Mixed breed	1990	EUTH	2.72727	0	1	1	Neoplasia	Systemic	Neoplastic	2	1	1		0	5	0
584	1.93973	FS	Mixed breed	1990	DIED	2.8	4	1	3	Neoplasia	Systemic	Neoplastic	2	1	1		0
585	14.3205	MC	Mixed breed	1990	EUTH	3.36364	3	0	1	Neoplasia	Systemic	Neoplastic	2	1	1		0
586	14.5534	MC	Mixed breed	1989	EUTH		4	3	3	Neoplasia	Systemic	Neoplastic	2	1	1		0
587	4.65205	FS	Mixed breed	1991	EUTH	2.75568	3	1	0	Neoplasia	Hematopoetic	Neoplastic	2	1	1		0	1	0
588	10.1726	FS	Mixed breed	1990	EUTH	2.8	0	0	0	Neoplasia	Hematopoetic	Neoplastic	2	1	1		0	20	0
589	2.5726	MC	Mixed breed	1989	EUTH	4	4	3	3	Neoplasia	Systemic	Neoplastic	2	1	1		0	20	0
590	1.43836	MC	Mixed breed	1989	EUTH	4.7	0	0	3	Neoplasia	Systemic	Neoplastic	2	1	1		0	5	0
591	13.7918	MC	Mixed breed	1999	EUTH	5.6	3	3	3	Neoplasia	Systemic	Neoplastic	2	1	1		0	5	0
592	1.72329	MC	Mixed breed	1989	DIED		4	3	3	Neoplasia	Systemic	Neoplastic	2	1	1		0
593		MC	Mixed breed	1989	DIED	3.5	4	1	0	Neoplasia	Urological	Neoplastic	2	1	1		0	5	1
594	12.9973	FS	Mixed breed	1989	EUTH		4	0	3	Neoplasia	Hematopoetic	Neoplastic	2	1	1	0	1
595	11.137	FS	Mixed breed	1989	DIED	3.6	3	3	3	Neoplasia	Gastrointestinal	Neoplastic	2	1	1		0
596		MC	Unclassified	1990	EUTH	2.5	4	3	3	Neoplasia	Systemic	Neoplastic	2	1	1		0	5	0
597	1.09863	FS	Mixed breed	1989	EUTH		3	1	3	Neoplasia	Neurological	Neoplastic	2	1	1		0
598	1.07945	FS	Mixed breed	1989	EUTH	3	0	1	3	Neoplasia	Systemic	Neoplastic	2	1	1		0	8	0
599	12.2274	MC	Mixed breed	1989	DIED	2.32955	3	0	0	Neoplasia	Systemic	Neoplastic	2	1	1		0	5	0
600	12.726	MC	Mixed breed	1989	EUTH	4.5	4	0	0	Neoplasia	Systemic	Neoplastic	2	1	1		0	5	0
601	4.28493	MC	Mixed breed	1989	EUTH	4	4	1	3	Neoplasia	Systemic	Neoplastic	2	1	1	0	0
602	13.5178	FS	Mixed breed	1990	DIED		4	3	3	Neoplasia	Systemic	Neoplastic	2	1	1		0
603	15.2521	MC	Mixed breed	1995	EUTH	3.24	0	1	0	Neoplasia	Systemic	Neoplastic	2	1	1		1
604	13.5973	FS	Mixed breed	1990	EUTH	4.7	3	0	0	Neoplasia	Systemic	Neoplastic	2	1	1		0	5	1
605	14.1918	MC	Mixed breed	1990	EUTH	4.8	0	0	3	Neoplasia	Systemic	Neoplastic	2	1	1		0	4	0
606	2.65753	M	Mixed breed	1990	EUTH		1	3	3	Neoplasia	Systemic	Neoplastic	2	1	1		0
607		FS	Mixed breed	1990	EUTH	5.05682	3	1	0	Neoplasia	Hematopoetic	Neoplastic	2	1	1		0	0	0
608	13.6438	FS	Mixed breed	1999	EUTH	2.1	3	0	0	Neoplasia	Gastrointestinal	Neoplastic	2	1	1		1	0	0
609	0.890411	M	Mixed breed	1990	EUTH	2.95455	1	1	3	Neoplasia	Hematopoetic	Neoplastic	2	1	1		0
610	3.94247	MC	Mixed breed	1990	EUTH	3.6	0	1	1	Neoplasia	Gastrointestinal	Neoplastic	2	1	1	0	0
611	6.96164	FS	Mixed breed	1990	EUTH	4.09091	0	0	0	Neoplasia	Gastrointestinal	Neoplastic	2	1	1		0
612	6.10959	MC	Mixed breed	1990	EUTH	4.8	3	0	0	Neoplasia	Dermatologic	Neoplastic	2	1	1		0	0	0
613	6.29863	MC	Mixed breed	1990	EUTH	7	3	3	3	Neoplasia	Urological	Neoplastic	2	1	1		0	5	1
614	10.1836	MC	Mixed breed	1990	DIED	4.88636	1	0	0	Neoplasia	Systemic	Neoplastic	2	1	1		0
615	3.23562	MC	Mixed breed	1990	EUTH	5.5	3	1	3	Neoplasia	Systemic	Neoplastic	2	1	1		0
616	0.824658	M	Mixed breed	1990	EUTH		1	3	3	Neoplasia	Hematopoetic	Neoplastic	2	1	1		0
617	9.35069	MC	Mixed breed	1990	DIED		4	0	3	Neoplasia	Systemic	Neoplastic	2	1	1		0	8	0
618	1.43014	FS	Mixed breed	1990	EUTH	3.81818	3	3	3	Neoplasia	Systemic	Neoplastic	2	1	1		0
619	16.4575	MC	Mixed breed	1990	DIED	4.57386	4	3	3	Neoplasia	Gastrointestinal	Neoplastic	2	1	1		0	0	0
620	5.69863	FS	Mixed breed	1991	EUTH	3.80682	3	1	0	Neoplasia	Systemic	Neoplastic	2	1	1		0
621	1.56164	FS	Mixed breed	1991	EUTH		3	1	3	Neoplasia	Systemic	Neoplastic	2	1	1		0
622	16.2438	FS	Mixed breed	1992	DIED	3.9	4	3	3	Neoplasia	Systemic	Neoplastic	2	1	1	0	0
623	13.6849	MC	Mixed breed	1991	DIED	4.5	0	0	0	Neoplasia	Systemic	Neoplastic	2	1	1		0
624	8.7589	MC	Mixed breed	1999	EUTH	6.1	3	3	3	Neoplasia	Systemic	Neoplastic	2	1	1		0
625	14.8986	MC	Mixed breed	1991	EUTH	3.75	4	0	0	Neoplasia	Gastrointestinal	Neoplastic	2	1	1		0
626	18.8411	MC	Mixed breed	1991	EUTH	3.29545	3	3	3	Neoplasia	Gastrointestinal	Neoplastic	2	1	1		0	3	0
627	12.8247	FS	Mixed breed	1991	EUTH	2.7	0	0	3	Neoplasia	Gastrointestinal	Neoplastic	2	1	1		0
628	19.9041	FS	Mixed breed	1991	DIED	3	3	3	3	Neoplasia	Hematopoetic	Neoplastic	2	1	1	0	1
629	9.9589	FS	Mixed breed	1992	EUTH	3.4	0	0	3	Neoplasia	Systemic	Neoplastic	2	1	1		0
630	1.53425	FS	Manx	1991	EUTH	3.25	3	1	3	Neoplasia	Gastrointestinal	Neoplastic	2	1	1		0
631	2.32603	MC	Mixed breed	1992	DIED	3.2	4	1	0	Neoplasia	Systemic	Neoplastic	2	1	1		0	0	0
632	2.80548	M	Mixed breed	1994	EUTH	3.6	4	1	1	Myeloproliferative disease	Hematopoetic	Neoplastic	2	1	1		0
633	2.31507	FS	Mixed breed	1991	EUTH	4.8	1	3	3	Neoplasia	Systemic	Neoplastic	2	1	1		0
634	8.93151	FS	Mixed breed	1992	EUTH	3.1	4	0	0	Neoplasia	Cardiovascular	Neoplastic	2	1	1	1	0
635	11.9288	MC	Mixed breed	1992	EUTH	5	0	0	0	Neoplasia	Neurological	Neoplastic	2	1	1		0
636	11.0247	MC	Mixed breed	1992	EUTH	3.8	4	0	0	Neoplasia	Urological	Neoplastic	2	1	1		0	20	1
637	8.04932	MC	Mixed breed	1992	EUTH	4.3	3	0	0	Neoplasia	Neurological	Neoplastic	2	1	1		0
638		MC	Mixed breed	1994	DIED	7	3	3	3	Neoplasia	Gastrointestinal	Neoplastic	2	1	1	0	1	6	0
639	14.9945	M	Mixed breed	1992	EUTH	4.5	4	3	0	Neoplasia	Hematopoetic	Neoplastic	2	1	1		0	5	0
640	14.3041	MC	Mixed breed	1992	EUTH	4.3	4	3	3	Neoplasia	Hematopoetic	Neoplastic	2	1	1		0
641	8.2411	FS	Mixed breed	1992	EUTH	2.15	4	0	0	Neoplasia	Gastrointestinal	Neoplastic	2	1	1		1
642	1.20274	MC	Mixed breed	1992	EUTH	4.4	3	1	0	Neoplasia	Neurological	Neoplastic	2	1	1		0
643	9.08767	MC	Mixed breed	1992	DIED	2.4	4	0	0	Neoplasia	Systemic	Neoplastic	2	1	1		1
644	7.50137	FS	Mixed breed	1992	DIED		4	0	0	Neoplasia	Systemic	Neoplastic	2	1	1		0
645	12.9753	FS	Mixed breed	1993	EUTH	3.6	4	1	0	Neoplasia	Hematopoetic	Neoplastic	2	1	1		0
646	2.56438	FS	Mixed breed	1993	EUTH		3	1	0	Neoplasia	Systemic	Neoplastic	2	1	1		0
647	9.63836	MC	Mixed breed	1993	EUTH		4	3	3	Neoplasia	Systemic	Neoplastic	2	1	1	0	0
648	8.74521	MC	Mixed breed	1993	EUTH		4	0	0	Neoplasia	Systemic	Neoplastic	2	1	1		0	5	0
649	13.7863	FS	Mixed breed	1993	EUTH		4	3	3	Neoplasia	Systemic	Neoplastic	2	1	1		0
650	9.85753	FS	Mixed breed	1993	EUTH		4	0	0	Neoplasia	Gastrointestinal	Neoplastic	2	1	1		1
651	7	MC	Mixed breed	1993	EUTH	4.4	3	0	3	Neoplasia	Hematopoetic	Neoplastic	2	1	1		0	4	0
652	1.06301	MC	Mixed breed	1993	EUTH	4.2	3	3	0	Neoplasia	Urological	Neoplastic	2	1	1		0	5	1
653	10.3945	FS	Persian	1993	EUTH	2.8	4	0	0	Neoplasia	Systemic	Neoplastic	2	1	1		0	6	0
654	8.52877	MC	Mixed breed	1994	EUTH	13.5	3	0	0	Neoplasia	Systemic	Neoplastic	2	1	1		0	0	0
655	7.50137	FS	Mixed breed	1993	EUTH	3.8	4	0	3	Neoplasia	Systemic	Neoplastic	2	1	1		0
656	6.88493	MC	Mixed breed	1994	EUTH	5.2	0	0	0	Neoplasia	Systemic	Neoplastic	2	1	1		0	5	0
657	11.5507	MC	Mixed breed	1994	EUTH	4	3	0	0	Neoplasia	Gastrointestinal	Neoplastic	2	1	1		0	0	0
658	13.2685	MC	Mixed breed	1994	EUTH	3.5	3	3	3	Neoplasia	Systemic	Neoplastic	2	1	1		0	0	0
659	7.85205	FS	Siamese	1994	EUTH	6.2	0	3	3	Neoplasia	Respiratory	Neoplastic	2	1	1		0	0	0
660	5.85205	FS	Mixed breed	1994	EUTH	2.3	3	0	3	Pancreatitis	Endocrine	Inflammatory	2	1	0	0	1	8	0
661	5.90137	MC	Siamese	1994	EUTH	4.3	4	1	0	Neoplasia	Systemic	Neoplastic	2	1	1		0
662	11.1151	MC	Mixed breed	1995	DIED	2.7	0	0	1	Neoplasia	Systemic	Neoplastic	2	1	1		0	0	0
663	6.51233	MC	Persian	1994	EUTH	4.5	4	0	0	Neoplasia	Neurological	Neoplastic	2	1	1		0
664	0.624658	MC	Mixed breed	1995	EUTH	3.6	4	1	0	Neoplasia	Systemic	Neoplastic	2	1	1		0	5	0
665	7.40548	FS	Mixed breed	1994	EUTH	2.7	4	0	3	Neoplasia	Gastrointestinal	Neoplastic	2	1	1		0
666		M	Mixed breed	1995	EUTH		1	1	0	Neoplasia	Neurological	Neoplastic	2	1	1		0
667	0.89863	MC	Mixed breed	1995	EUTH	2.6	3	1	0	Neoplasia	Systemic	Neoplastic	2	1	1		0
668		FS	Mixed breed	1996	EUTH	3.3	4	1	1	Neoplasia	Systemic	Neoplastic	2	1	1		1	0	0
669	0.449315	M	Mixed breed	1995	EUTH	4.4	0	3	3	Neoplasia	Hematopoetic	Neoplastic	2	1	1		0
670	8.55342	MC	Mixed breed	1995	EUTH	5.5	1	0	1	Neoplasia	Systemic	Neoplastic	2	1	1		0
671	1.0137	F	Burmese	1995	EUTH	3.06818	0	0	0	Neoplasia	Systemic	Neoplastic	2	1	1		0
672	12.789	FS	Mixed breed	2005	EUTH	4.6	3	0	0	Neoplasia	Dermatologic	Neoplastic	2	1	1	0	0	20	0
673	14.0438	FS	Mixed breed	2000	DIED	3.79	0	0	0	Neoplasia	Systemic	Neoplastic	2	1	1		0
674	11.9836	MC	Mixed breed	2000	EUTH	3.5	0	3	3	Neoplasia	Gastrointestinal	Neoplastic	2	1	1		0	20	0
675	7.88219	FS	Himalayan	1995	EUTH	2	0	3	3	Neoplasia	Systemic	Neoplastic	2	1	1		0	5	1
676	13.0274	FS	Mixed breed	1996	EUTH	1.95	1	0	0	Neoplasia	Systemic	Neoplastic	2	1	1		0	0	0
677	15.0274	FS	Mixed breed	1995	EUTH	3.3	4	3	3	Neoplasia	Systemic	Neoplastic	2	1	1		0	8	0
678	7.59726	FS	Siamese	1995	DIED	2.5	3	0	3	Neoplasia	Hematopoetic	Neoplastic	2	1	1		0	20	0
679	17.5041	FS	Mixed breed	2000	EUTH	1.99	4	0	0	Neoplasia	Gastrointestinal	Neoplastic	2	1	1		0
680	10.4438	MC	Mixed breed	1995	EUTH	4	0	0	0	Neoplasia	Systemic	Neoplastic	2	1	1		0
681	0.438356	FS	Mixed breed	1995	EUTH	1.7	4	1	0	Neoplasia	Systemic	Neoplastic	2	1	1		0
682	17.474	FS	Mixed breed	2001	EUTH	3.3	3	0	0	Neoplasia	Hepatic	Neoplastic	2	1	1		1	4	0
683	14.3534	FS	Mixed breed	2003	EUTH	4.3	3	0	0	Neoplasia	Systemic	Neoplastic	2	1	1		1	0	0
684	7.86301	MC	Mixed breed	1997	EUTH	3.38	1	0	0	Neoplasia	Systemic	Neoplastic	2	1	1		0	5	0
685	8.59726	FS	Siamese	1996	DIED	2	4	3	3	Neoplasia	Urological	Neoplastic	2	1	1		1	5	1
686	15.211	MC	Mixed breed	1996	EUTH	6.3	0	3	3	Neoplasia	Neurological	Neoplastic	2	1	1		0
687	19.0548	M	Mixed breed	1996	EUTH	3.5	4	3	3	Neoplasia	Systemic	Neoplastic	2	1	1		0	1	0
688	19.7342	MC	Mixed breed	1999	EUTH	4.2	0	0	0	Chronic Renal Failure	Urological	Degenerative	2	1	0		1	0	1
689	16.2356	MC	Mixed breed	1996	EUTH	4.6	3	0	0	Neoplasia	Neurological	Neoplastic	2	1	1		0
690	6.21644	FS	Mixed breed	1996	EUTH	4.46	4	1	3	Neoplasia	Systemic	Neoplastic	2	1	1		0
691	16.4055	MC	Tonkinese	2010	EUTH	3.2	4	0	0	Neoplasia	Systemic	Neoplastic	2	1	1	0	1	0	0
692	15.2822	MC	Mixed breed	1996	DIED	6.5	0	0	0	Neoplasia	Systemic	Neoplastic	2	1	1	0	0	0	0
693	15.2877	FS	Mixed breed	1996	EUTH	3	0	0	0	Surgical complication	Systemic	Traumatic	2	1	1		0
694	14.211	FS	Mixed breed	2001	DIED	3.25	3	0	0	Neoplasia	Systemic	Neoplastic	2	1	1		1	0	0
695	15.7205	F	Manx	2007	EUTH	3.8	3	0	0	Chronic Renal Failure	Urological	Degenerative	2	1	0	0	1	6	1
696	18.474	FS	Mixed breed	2009	EUTH	3.9	3	0	0	Chronic Renal Failure	Urological	Degenerative	2	1	0		1	0	1
697	8.96986	FS	Mixed breed	1996	DIED	3.9	3	0	0	Congestive Heart Failure	Cardiovascular	Degenerative	2	1	0	1	1	0	0
698	6.70137	FS	Mixed breed	1997	EUTH	3.42	3	0	0	Neoplasia	Gastrointestinal	Neoplastic	2	1	1		0
699	4.63014	FS	Mixed breed	1997	DIED	5	0	0	0	Neoplasia	Hematopoetic	Neoplastic	2	1	1	0	0
700	9.87397	MC	Abyssinian	1997	DIED	3.6	0	0	0	Neoplasia	Respiratory	Neoplastic	2	1	1		0	4	0
701	3.85205	FS	Mixed breed	1997	EUTH	3.1	3	1	3	Neoplasia	Neurological	Neoplastic	2	1	1		0
702	12.1096	MC	Siamese	1997	EUTH	3.5	0	0	0	Neoplasia	Systemic	Neoplastic	2	1	1	0	0
703	1.89041	MC	Mixed breed	1998	EUTH	2.26	0	0	0	Neoplasia	Systemic	Neoplastic	2	1	1		0	20	0
704	1.84932	MC	Mixed breed	1997	DIED	4.7	4	0	0	Neoplasia	Neurological	Neoplastic	2	1	1		0
705	17.9288	MC	Mixed breed	2000	EUTH	4.7	0	0	0	Neoplasia	Systemic	Neoplastic	2	1	1	0	0
706	15.0466	F	Mixed breed	1997	EUTH		4	0	0	Neoplasia	Systemic	Neoplastic	2	1	1		0	20	0
707		FS	Himalayan	1997	EUTH	3.7	0	0	3	Neoplasia	Gastrointestinal	Neoplastic	2	1	1		0	0	0
708	2.65479	FS	Mixed breed	1999	EUTH	4.7	0	0	0	Neoplasia	Hematopoetic	Neoplastic	2	1	1		0
709	9.10685	FS	Mixed breed	1997	EUTH	4.64	4	0	0	Neoplasia	Neurological	Neoplastic	2	1	1		0
710	12.3123	FS	Mixed breed	1997	EUTH	5.3	4	0	0	Neoplasia	Systemic	Neoplastic	2	1	1	0	0
711		FS	Mixed breed	1997	EUTH	4.6	4	0	0	Neoplasia	Urological	Neoplastic	2	1	1		0	14	1
712		MC	Mixed breed	1997	EUTH	5.8	3	3	3	Neoplasia	Systemic	Neoplastic	2	1	1		0	0	0
713	1.70411	FS	Mixed breed	1997	EUTH		1	3	3	Neoplasia	Systemic	Neoplastic	2	1	1		0
714	1.09315	MC	Mixed breed	1998	EUTH	4.6	0	1	3	Neoplasia	Systemic	Neoplastic	2	1	1		0
715	8.74247	MC	Mixed breed	1998	EUTH	3.4	3	0	0	Neoplasia	Systemic	Neoplastic	2	1	1		0	6	0
716	15.7425	MC	Maine Coon	1998	EUTH	3.4	4	0	0	Neoplasia	Systemic	Neoplastic	2	1	1		0	8	0
717	3.03288	MC	Bengal	2000	EUTH	5	3	0	0	Neoplasia	Systemic	Neoplastic	2	1	1		0
718	8.45205	MC	Mixed breed	1998	EUTH	3.4	3	0	0	Neoplasia	Gastrointestinal	Neoplastic	2	1	1		0
719	10.1863	FS	Mixed breed	1998	EUTH	2.58	4	0	0	Neoplasia	Gastrointestinal	Neoplastic	2	1	1		0
720	5.83014	MC	Mixed breed	1998	EUTH	5.02	0	0	0	Neoplasia	Systemic	Neoplastic	2	1	1		0	8	0
721	16.9699	FS	Mixed breed	1998	EUTH	3.27	0	3	3	Chronic Renal Failure	Urological	Infectious	2	1	0	0	1	6	1
722	17.6164	MC	American Shorthair	2000	EUTH	3.8	3	0	0	Neoplasia	Systemic	Neoplastic	2	1	1		0	20	0
723	10.2658	FS	Mixed breed	1998	EUTH	3.7	4	0	0	Neoplasia	Neurological	Neoplastic	2	1	1		1
724	7.23836	FS	Mixed breed	1998	EUTH	3.81	4	0	0	Neoplasia	Neurological	Neoplastic	2	1	1		0
725	15.2877	MC	Mixed breed	1998	EUTH	4.7	0	3	3	Neoplasia	Systemic	Neoplastic	2	1	1		0	5	0
726	2.5726	MC	Mixed breed	1998	EUTH	4.6	4	0	0	Neoplasia	Systemic	Neoplastic	2	1	1		0	1	0
727	8.41096	MC	Mixed breed	1998	EUTH	4.5	3	0	0	Neoplasia	Systemic	Neoplastic	2	1	1		0	20	0
728	4.39726	MC	Mixed breed	1998	EUTH	3.44	3	0	0	Neoplasia	Systemic	Neoplastic	2	1	1		0
729	7.40548	MC	Mixed breed	1998	DIED	5.5	0	0	3	Neoplasia	Systemic	Neoplastic	2	1	1		0	0	0
730	12.3753	MC	Mixed breed	1998	EUTH	6	3	0	3	Neoplasia	Systemic	Neoplastic	2	1	1		0	20	0
731	10.4329	MC	Maine Coon	1998	EUTH	4.1	4	3	3	Neoplasia	Gastrointestinal	Neoplastic	2	1	1		0	0	0
732	11.1123	MC	Mixed breed	2002	EUTH	6	3	1	0	Neoplasia	Systemic	Neoplastic	2	1	1	0	0	5	0
733	9.48219	FS	Mixed breed	1998	DIED	3.2	0	3	3	Neoplasia	Gastrointestinal	Neoplastic	2	1	1		1
734	14.6192	MC	Mixed breed	1999	EUTH	3.5	3	3	3	Trauma	Musculoskeletal	Traumatic	2	1	0	0	0	0	0
735	11.6959	FS	Mixed breed	1999	EUTH	5	3	3	3	Neoplasia	Urological	Neoplastic	2	1	1	0	0	20	0
736	8.77808	FS	Mixed breed	1999	EUTH	3.5	0	0	0	Neoplasia	Systemic	Neoplastic	2	1	1		0
737	15.4	FS	Mixed breed	2001	DIED	5	3	0	0	Neoplasia	Gastrointestinal	Neoplastic	2	1	1		0	0	0
738	12.1616	FS	Mixed breed	1999	EUTH	2.6	3	0	3	Neoplasia	Systemic	Neoplastic	2	1	1		0	5	0
739	5.07123	MC	Mixed breed	2004	EUTH	4.9	1	1	3	Neoplasia	Systemic	Neoplastic	2	1	1		0
740	1.94521	FS	Mixed breed	1999	EUTH	5	0	1	0	Neoplasia	Neurological	Neoplastic	2	1	1		0
741	11.0603	MC	Mixed breed	1999	EUTH	2.6	1	0	0	Neoplasia	Systemic	Neoplastic	2	1	1		0	0	0
742	10.4219	MC	Mixed breed	1999	EUTH	3.18	4	3	3	Neoplasia	Systemic	Neoplastic	2	1	1		1	5	0
743	13.4466	FS	Mixed breed	1999	EUTH	4.7	0	0	0	Neoplasia	Systemic	Neoplastic	2	1	1		0
744	9.07945	FS	Mixed breed	2000	EUTH	4.6	3	0	0	Neoplasia	Systemic	Neoplastic	2	1	1	0	1	8	0
745	2.66027	M	Mixed breed	2000	EUTH	5.2	1	1	0	Neoplasia	Systemic	Neoplastic	2	1	1		0	8	0
746	14.6849	FS	Siamese	2000	EUTH	2.48	4	3	3	Neoplasia	Systemic	Neoplastic	2	1	1		0	5	0
747	15.4493	FS	Mixed breed	2006	EUTH	3	3	0	0	Neoplasia	Gastrointestinal	Neoplastic	2	1	1		0	0	0
748	0.821918	MC	Mixed breed	2000	EUTH	5	1	3	3	Neoplasia	Systemic	Neoplastic	2	1	1		0
749	11.926	FS	Mixed breed	2000	EUTH	3.5	1	3	3	Trauma	Dermatologic	Traumatic	2	1	0		0	0	0
750	16.0575	MC	Mixed breed	2000	EUTH	4.5	4	3	3	Pyothorax	Respiratory	Infectious	2	1	0		0	0	0
751	12.8247	MC	Mixed breed	2001	EUTH	4.7	0	0	0	Neoplasia	Systemic	Neoplastic	2	1	1		0	0	0
752	15.0055	FS	Mixed breed	2001	EUTH	3.6	0	3	3	Neoplasia	Systemic	Neoplastic	2	1	1		0	4	0
753	11.4301	FS	Mixed breed	2000	EUTH	3.1	0	3	3	DM	Endocrine	Metabolic	2	1	0		0
754	8.69863	FS	Mixed breed	2008	EUTH	2.7	0	0	0	Gastroeneritis	Gastrointestinal	Inflammatory	2	1	0		0
755	2.57534	FS	Mixed breed	2001	EUTH	3.6	3	0	0	Neoplasia	Systemic	Neoplastic	2	1	1		1	0	0
756	4.74521	FS	Siamese	2001	EUTH	5.1	3	0	0	Neoplasia	Systemic	Neoplastic	2	1	1		0	5	0
757	12.7589	MC	Mixed breed	2001	EUTH	4.7	0	0	0	Chronic Renal Failure	Urological	Degenerative	2	1	0		0	0	1
758	8.67671	MC	Mixed breed	2001	EUTH	4.4	3	0	0	Neoplasia	Neurological	Neoplastic	2	1	1		0	0	0
759	7.36712	MC	Siamese	2001	EUTH	4.5	4	0	0	Neoplasia	Systemic	Neoplastic	2	1	1		0	4	0
760	9.70137	MC	Mixed breed	2001	EUTH	4.2	0	0	0	Neoplasia	Gastrointestinal	Neoplastic	2	1	1		0
761	16.8521	MC	Unclassified	2001	EUTH	2.5	4	0	0	Neoplasia	Neurological	Neoplastic	2	1	1	0	0	8	0
762	10.1205	MC	Mixed breed	2001	EUTH	5.3	0	0	0	Neoplasia	Systemic	Neoplastic	2	1	1		0	0	0
763	7.40274	MC	Mixed breed	2001	EUTH	4.5	0	0	0	Drug Reaction	Hepatic	Toxic	2	1	0		0
764	15.4466	FS	Mixed breed	2011	EUTH	2.2	3	3	3	Neoplasia	Systemic	Neoplastic	2	1	1	0	0	0	0
765	16.2384	MC	Mixed breed	2002	EUTH	3.4	1	0	1	Neurologic Disease - Unknown	Neurological	Undetermined	2	1	0		1	20	1
766	8.87671	F	Mixed breed	2002	EUTH	3.48	4	3	1	Neoplasia	Systemic	Neoplastic	2	1	1		1	0	0
767	7.88493	MC	Mixed breed	2002	EUTH	5.9	3	0	0	Neoplasia	Urological	Neoplastic	2	1	1		0	5	1
768	13.5397	FS	Mixed breed	2002	EUTH	3.5	0	3	3	Neoplasia	Gastrointestinal	Neoplastic	2	1	1		1	0	0
769	11.6329	FS	Mixed breed	2002	DIED	3.62	0	3	3	Hemmorhage	Cardiovascular	Undetermined	2	1	0		0	6	0
770	7.0137	MC	Mixed breed	2004	EUTH	3.1	3	3	3	Neoplasia	Systemic	Neoplastic	2	1	1	0	0	20	0
771	14.8027	FS	Mixed breed	2002	DIED	2.7	4	3	3	Neoplasia	Gastrointestinal	Neoplastic	2	1	1	0	0
772	12.3123	MC	Mixed breed	2002	EUTH	5.5	3	0	0	Pancreatitis	Endocrine	Inflammatory	2	1	0		0
773	7.89589	FS	Mixed breed	2002	EUTH	4	0	0	0	Neoplasia	Gastrointestinal	Neoplastic	2	1	1		1	0	0
774	5.83288	MC	Mixed breed	2002	EUTH	6.5	4	3	3	Neoplasia	Gastrointestinal	Neoplastic	2	1	1		0	20	0
775	12.2767	MC	Mixed breed	2003	DIED	4.85	3	0	0	Undetermined	Undetermined	Undetermined	2	1	0	0	0	0	0
776	15.8658	M	Mixed breed	2002	EUTH	4.5	4	3	3	Neoplasia	Gastrointestinal	Neoplastic	2	1	1		0	8	0
777	12.926	MC	Mixed breed	2002	EUTH	6.5	0	0	0	Neoplasia	Gastrointestinal	Neoplastic	2	1	1		0	20	0
778	10.0603	MC	Mixed breed	2002	EUTH	3.5	0	3	3	Neoplasia	Systemic	Neoplastic	2	1	1		0	6	0
779	8.58904	FS	Norwegian Forest	2007	EUTH	3.28	3	3	3	Sepsis	Systemic	Neoplastic	2	1	1		0
780	0.635616	M	Siamese	2002	EUTH	2.1	0	0	3	Neoplasia	Systemic	Neoplastic	2	1	1		0
781	11.3644	FS	Mixed breed	2002	EUTH	4.9	0	0	0	Neoplasia	Systemic	Neoplastic	2	1	1		0	0	0
782	9.30411	FS	Mixed breed	2009	EUTH	2	4	3	3	Neoplasia	Systemic	Neoplastic	2	1	1		1	0	0
783	3.20822	FS	Mixed breed	2002	EUTH	3.5	3	1	0	Myelodysplasia	Hematopoetic	Neoplastic	2	1	1		0
784	10.2219	FS	Mixed breed	2002	EUTH	4.1	4	3	3	Neoplasia	Systemic	Neoplastic	2	1	1		0	20	0
785	10.611	MC	Mixed breed	2004	EUTH	4.6	0	0	0	Neoplasia	Gastrointestinal	Neoplastic	2	1	1		0	20	0
786	13.463	FS	Siamese	2008	EUTH	2.1	0	0	0	Neoplasia	Gastrointestinal	Neoplastic	2	1	1		0	0	0
787	6.25753	MC	Mixed breed	2003	EUTH	4	3	0	0	Neoplasia	Systemic	Neoplastic	2	1	1		0	5	1
788	15.9644	MC	Mixed breed	2003	EUTH	4.5	0	0	0	Neoplasia	Gastrointestinal	Neoplastic	2	1	1	0	1
789	18.7753	FS	Mixed breed	2006	DIED	3.26	3	3	3	Hemmorhage	Cardiovascular	Undetermined	2	1	0		1	1	0
790	16.9233	FS	Mixed breed	2007	DIED	2.8	3	0	0	Neoplasia	Systemic	Neoplastic	2	1	1		0
791	14.5123	MC	Mixed breed	2002	EUTH	4.4	0	3	3	Chronic Renal Failure	Urological	Degenerative	2	1	0		0	4	1
792	10.3726	FS	Abyssinian	2003	EUTH	3.3	4	3	3	Neoplasia	Gastrointestinal	Neoplastic	2	1	1		0	0	0
793	4.61096	MC	Maine Coon	2003	EUTH	6.3	0	0	0	Neoplasia	Respiratory	Neoplastic	2	1	1		0
794	17.3479	FS	Mixed breed	2016	EUTH	2.5	3	0	0	Chronic Renal Failure	Urological	Degenerative	2	1	0	0	1	20	1
795	18.0219	FS	Mixed breed	2003	EUTH	3.5	3	0	3	Neoplasia	Systemic	Neoplastic	2	1	1		1
796	11.8658	FS	Mixed breed	2003	DIED	5.88	3	3	3	Neoplasia	Systemic	Neoplastic	2	1	1		0
797	9.32055	FS	Mixed breed	2006	EUTH	6.4	3	0	0	Pancreatitis	Endocrine	Inflammatory	2	1	0	0	0	8	0
798	3.93699	MC	Mixed breed	2003	EUTH	6	3	0	0	Trauma	Dermatologic	Traumatic	2	1	0		0	0	0
799	11.2575	FS	Mixed breed	2003	EUTH	2.15	0	3	3	Neoplasia	Systemic	Neoplastic	2	1	1		1	20	0
800	6.93151	FS	Mixed breed	2003	EUTH	5.3	0	0	0	Neoplasia	Systemic	Neoplastic	2	1	1		0
801	14.9973	FS	Mixed breed	2003	EUTH	3.5	0	3	3	Neoplasia	Gastrointestinal	Neoplastic	2	1	1	0	1	20	0
802	6.04384	FS	Mixed breed	2003	DIED	5.7	0	0	0	Neoplasia	Systemic	Neoplastic	2	1	1		0
803	11.8438	MC	Mixed breed	2008	DIED	5.2	3	0	0	Neoplasia	Systemic	Neoplastic	2	1	1	0	0	20	0
804	13.2466	FS	Mixed breed	2003	EUTH	4.4	3	3	3	Neoplasia	Systemic	Neoplastic	2	1	1	0	1
805	15.011	MC	Mixed breed	2004	EUTH	8.8	3	1	0	DM	Endocrine	Metabolic	2	1	0		0	0	0
806	10.1973	MC	Mixed breed	2003	EUTH	7.1	3	0	0	Chronic Renal Failure	Urological	Degenerative	2	1	0		0	13	1
807	12.2493	MC	Mixed breed	2003	EUTH	4.9	0	3	3	Neoplasia	Systemic	Neoplastic	2	1	1	0	0	5	1
808	18.4438	MC	Mixed breed	2003	EUTH	4	3	0	0	Neoplasia	Neurological	Neoplastic	2	1	1		0	0	0
809	10.4712	MC	Norwegian Forest	2003	EUTH	4.2	3	0	0	Neoplasia	Systemic	Neoplastic	2	1	1	0	0
810	19.7205	FS	Mixed breed	2008	EUTH	3.3	0	3	3	Neoplasia	Systemic	Neoplastic	2	1	1	0	0
811	12.5397	F	Mixed breed	2004	DIED	2.3	4	3	3	Neoplasia	Hematopoetic	Neoplastic	2	1	1		0
812	10.9397	M	Mixed breed	2013	EUTH	5.2	3	0	0	Neoplasia	Systemic	Neoplastic	2	1	1		0	0	0
813	9.88767	FS	Mixed breed	2004	EUTH	3.2	0	3	3	Neoplasia	Systemic	Neoplastic	2	1	1		0
814	11.8329	FS	Manx	2005	EUTH	2	0	0	0	Neoplasia	Systemic	Neoplastic	2	1	1		0	5	1
815	11.1479	MC	Mixed breed	2005	EUTH	3.1	3	3	3	Thrombus	Respiratory	Ischemic	2	1	0	0	0	7	0
816		FS	Mixed breed	2004	EUTH	3.3	0	3	3	Neoplasia	Gastrointestinal	Neoplastic	2	1	1	0	0	6	0
817	14	MC	Mixed breed	2015	EUTH	4.41	3	0	0	Neoplasia	Gastrointestinal	Neoplastic	2	1	1		1	0	0
818	6.27671	MC	Mixed breed	2004	EUTH	6.3	3	0	0	Neoplasia	Respiratory	Neoplastic	2	1	1		0
819	14.2959	FS	Mixed breed	2004	EUTH	5	0	0	3	Neoplasia	Systemic	Neoplastic	2	1	1		0	4	0
820	17.3644	MC	Himalayan	2004	DIED	4.9	4	3	3	Neoplasia	Systemic	Neoplastic	2	1	1		1	20	0
821	13.7205	FS	Maine Coon	2012	EUTH	4.6	0	0	0	Diaphragmatic hernia	Musculoskeletal	Anatomic/congential	2	1	0	1	1	0	0
822	16.4192	FS	Mixed breed	2004	EUTH	3.2	3	0	0	Neoplasia	Systemic	Neoplastic	2	1	1		0	0	0
823	13.1041	FS	Siamese	2012	DIED	2.18	3	0	0	Myocarditis	Cardiovascular	Infectious	2	1	0	1	0	1	0
824	10.5507	MC	Mixed breed	2005	EUTH	5.5	3	0	0	Neoplasia	Systemic	Neoplastic	2	1	1	0	1
825	10.1644	MC	Abyssinian	2005	EUTH	4.2	0	0	0	Neoplasia	Gastrointestinal	Neoplastic	2	1	1		0	8	0
826	12.2164	MC	Mixed breed	2005	EUTH	4.2	0	0	0	Neoplasia	Systemic	Neoplastic	2	1	1		1
827	9.81096	FS	Mixed breed	2005	EUTH	4.5	3	3	3	Neoplasia	Systemic	Neoplastic	2	1	1	0	1	6	0
828	10.8767	MC	Mixed breed	2005	EUTH	3.5	3	3	3	Neoplasia	Respiratory	Neoplastic	2	1	1		1	0	0
829	1.22192	M	Mixed breed	2005	EUTH	4.8	1	0	1	Neoplasia	Systemic	Neoplastic	2	1	1		0
830	0.221918	FS	Mixed breed	2005	EUTH	3.9	0	1	0	Neoplasia	Hematopoetic	Neoplastic	2	1	1		0
831	10.9233	MC	Mixed breed	2005	EUTH	5.9	3	0	0	Neoplasia	Systemic	Neoplastic	2	1	1		0	0	0
832	11.9425	FS	Mixed breed	2005	EUTH	3.4	0	0	0	Neoplasia	Systemic	Neoplastic	2	1	1	0	0	20	0
833	12.3863	MC	Mixed breed	2005	EUTH	4.8	0	0	0	Neoplasia	Systemic	Neoplastic	2	1	1	0	0	20	0
834	14.4301	MC	Bengal	2005	EUTH	4	0	3	3	Neoplasia	Systemic	Neoplastic	2	1	1		1	5	0
835	13.6219	FS	Unclassified	2006	EUTH	2.9	0	0	0	Neoplasia	Systemic	Neoplastic	2	1	1	0	0	5	0
836	13.0767	MC	Mixed breed	2005	DIED	3.4	4	3	3	Neoplasia	Neurological	Neoplastic	2	1	1		0	0	0
837	10.0877	FS	Mixed breed	2005	EUTH	5.7	3	0	0	Acute Renal Failure	Urological	Toxic	2	1	0	0	0	3	0
838	7.21644	MC	Mixed breed	2005	EUTH	3.6	3	0	0	Neoplasia	Systemic	Neoplastic	2	1	1		0	5	0
839	1.10685	MC	Mixed breed	2005	EUTH	7.4	0	0	0	Thrombus	Respiratory	Ischemic	2	1	0	0	0
840	10.274	FS	Mixed breed	2007	DIED	2.8	0	0	0	Neoplasia	Systemic	Neoplastic	2	1	1		0
841	2.1589	MC	Mixed breed	2005	EUTH	6	3	0	0	Neoplasia	Hematopoetic	Neoplastic	2	1	1	0	0	0	0
842	10.211	MC	Mixed breed	2005	EUTH	2.8	4	3	3	Neoplasia	Systemic	Neoplastic	2	1	1	0	0
843	7.72329	F	Mixed breed	2013	EUTH	4.2	0	0	0	Neoplasia	Systemic	Neoplastic	2	1	1	0	0
844	12.7753	MC	Maine Coon	2006	EUTH	3.6	0	3	3	Neoplasia	Systemic	Neoplastic	2	1	1		0
845	16.274	MC	Mixed breed	2006	EUTH	4.5	3	3	3	Heart Failure	Cardiovascular	Degenerative	2	1	0	1	1	20	1
846	9.52877	FS	Mixed breed	2006	DIED	7.2	4	0	1	Neoplasia	Systemic	Neoplastic	2	1	1		0	8	0
847	18.0712	MC	American Shorthair	2016	EUTH	2.2	0	3	3	Globe rupture	Ophthalmologic	Traumatic	2	1	0		0	5	0
848	15.211	FS	Mixed breed	2011	EUTH	4.7	4	0	0	Neoplasia	Systemic	Neoplastic	2	1	1		0	4	0
849	10.9233	FS	Mixed breed	2006	DIED	4	4	3	3	HCM	Cardiovascular	Degenerative	2	1	0	1	0
850	15.211	MC	Mixed breed	2006	EUTH	5.1	0	0	0	Neoplasia	Gastrointestinal	Neoplastic	2	1	1	0	1	0	0
851	12.5863	FS	Mixed breed	2006	EUTH	2.6	4	3	3	Neoplasia	Systemic	Neoplastic	2	1	1		0	5	1
852	11.0959	MC	Mixed breed	2008	EUTH	6.4	4	1	3	Neoplasia	Hematopoetic	Neoplastic	2	1	1		1	20	0
853	1.04658	FS	Mixed breed	2006	EUTH		4	1	3	Neoplasia	Hematopoetic	Neoplastic	2	1	1	0	0
854	16.1342	F	Mixed breed	2006	EUTH	6.4	0	0	0	Anesthetic complication	Neurological	Ischemic	2	1	0		0	20	0
855	8.05205	FS	Mixed breed	2008	EUTH	3.5	0	0	0	Neoplasia	Respiratory	Neoplastic	2	1	1		0	0	0
856	14.3507	MC	Mixed breed	2006	EUTH	2.7	0	3	3	Neoplasia	Systemic	Neoplastic	2	1	1		0	0	0
857	12.2466	FS	Abyssinian	2006	EUTH	2.44	0	3	3	Neoplasia	Systemic	Neoplastic	2	1	1		1	20	0
858	10.5562	F	Mixed breed	2007	EUTH	3.2	3	3	3	Neoplasia	Systemic	Neoplastic	2	1	1	0	1
859	18.3534	MC	Mixed breed	2006	EUTH	7	4	3	3	Neoplasia	Neurological	Neoplastic	2	1	1	0	1	20	0
860	16.8247	FS	Mixed breed	2007	EUTH	4.8	1	3	3	Saddle Thrombus	Cardiovascular	Ischemic	2	1	0	1	0
861		F	Mixed breed	2007	EUTH	1.5	1	0	0	Chronic Renal Failure	Urological	Degenerative	2	1	0		1	20	1
862	13.1342	MC	Mixed breed	2007	DIED	2.7	4	0	0	Neoplasia	Systemic	Neoplastic	2	1	1		0
863	12.5973	FS	Mixed breed	2007	EUTH	3.9	4	3	3	Chronic Renal Failure	Urological	Degenerative	2	1	0		1	20	1
864	9.63836	MC	Mixed breed	2007	EUTH	4.18	0	3	3	Neoplasia	Systemic	Neoplastic	2	1	1		0	5	1
865	4.69041	FS	Mixed breed	2007	EUTH	4.5	1	0	1	Neoplasia	Systemic	Neoplastic	2	1	1	0	0
866	9.76986	MC	Mixed breed	2007	EUTH	8	3	0	0	Neoplasia	Systemic	Neoplastic	2	1	1		0	0	0
867	18.9589	FS	Burmese	2013	EUTH	2.3	0	0	0	Neoplasia	Gastrointestinal	Neoplastic	2	1	1	0	1
868	11.9753	FS	Mixed breed	2007	EUTH	3.2	1	0	0	Neoplasia	Systemic	Neoplastic	2	1	1		0
869	9.14521	FS	Mixed breed	2007	EUTH	2.9	4	0	1	Neoplasia	Gastrointestinal	Neoplastic	2	1	1		1	0	0
870	5.05205	FS	Mixed breed	2007	EUTH	5.1	0	1	3	Neoplasia	Systemic	Neoplastic	2	1	1		0	5	0
871		MC	Mixed breed	2016	DIED	4.3	0	0	1	Neoplasia	Systemic	Neoplastic	2	1	1		0	8	0
872	16.189	FS	Mixed breed	2008	EUTH	4	3	0	0	Neoplasia	Systemic	Neoplastic	2	1	1	0	1	0	0
873	16.8877	MC	Mixed breed	2012	EUTH	3.3	1	3	3	Acute Renal Failure	Urological	Infectious	2	1	0	0	1	6	1
874	9.23836	MC	Mixed breed	2016	EUTH	3.7	0	1	1	Neoplasia	Systemic	Neoplastic	2	1	1		0	0	0
875	6.41096	FS	Mixed breed	2007	EUTH	3.92	4	3	3	Neoplasia	Hematopoetic	Neoplastic	2	1	1		0	0	0
876	10.4137	MC	Mixed breed	2007	EUTH	2.2	3	0	0	Neoplasia	Gastrointestinal	Neoplastic	2	1	1		0	0	0
877	8.50137	FS	Mixed breed	2007	EUTH	5.7	1	0	0	Neoplasia	Systemic	Neoplastic	2	1	1		0
878	15.2384	FS	Mixed breed	2009	EUTH	2.7	3	3	3	Neoplasia	Gastrointestinal	Neoplastic	2	1	1		1	0	0
879	1.39178	MC	Mixed breed	2008	EUTH	5.95	0	0	0	Neoplasia	Systemic	Neoplastic	2	1	1		0
880	9.50411	MC	Mixed breed	2007	EUTH	5.8	0	0	0	Sepsis	Systemic	Infectious	2	1	0		0	1	0
881	4.01096	MC	Mixed breed	2008	EUTH	5.3	3	1	3	Neoplasia	Systemic	Neoplastic	2	1	1		0	20	0
882	8.61096	MC	Mixed breed	2008	EUTH	4.9	3	1	0	Neoplasia	Hematopoetic	Neoplastic	2	1	1		0
883	10.6521	MC	Mixed breed	2008	DIED	5	0	0	0	Neoplasia	Gastrointestinal	Neoplastic	2	1	1	0	1
884	9.72877	FS	Mixed breed	2008	EUTH	3.6	3	0	0	Neoplasia	Gastrointestinal	Neoplastic	2	1	1		0
885	17.0932	FS	Mixed breed	2012	EUTH	3.4	0	0	0	Neoplasia	Gastrointestinal	Neoplastic	2	1	1		1	6	0
886	14.0137	MC	Mixed breed	2008	EUTH	3.6	3	0	0	Neoplasia	Gastrointestinal	Neoplastic	2	1	1	0	1	20	0
887	8.78356	MC	Mixed breed	2017	EUTH	5	3	3	3	Neoplasia	Gastrointestinal	Neoplastic	2	1	1		0
888	2.01096	FS	Mixed breed	2008	EUTH	4.2	3	3	3	Neoplasia	Systemic	Neoplastic	2	1	1		0
889		FS	Mixed breed	2008	EUTH	3.1	0	0	0	Neoplasia	Gastrointestinal	Neoplastic	2	1	1		0	0	0
890	11.1425	MC	Mixed breed	2008	EUTH	6.6	1	3	3	Neoplasia	Hematopoetic	Neoplastic	2	1	1	0	0
891	8.86575	FS	Ragdoll	2008	EUTH	4.43	0	3	3	Neoplasia	Systemic	Neoplastic	2	1	1		0	0	0
892	16.1918	FS	Mixed breed	2008	EUTH	2.1	4	3	3	Neoplasia	Systemic	Neoplastic	2	1	1		0	8	0
893	14.189	MC	Mixed breed	2008	EUTH		4	3	3	Heart Failure	Cardiovascular	Degenerative	2	1	0	1	1	0	0
894	0.624658	MC	Mixed breed	2008	EUTH	1.8	1	1	0	Neoplasia	Hematopoetic	Neoplastic	2	1	1		0
895	1.06027	MC	Mixed breed	2009	EUTH	3.9	0	0	0	Myelodysplasia	Hematopoetic	Neoplastic	2	1	1		0	7	0
896	2.70137	MC	Mixed breed	2009	EUTH	4.3	3	0	0	Neoplasia	Systemic	Neoplastic	2	1	1		0	5	0
897	17.9288	FS	Mixed breed	2011	EUTH	3	0	3	3	Neoplasia	Respiratory	Neoplastic	2	1	1	0	1	0	0
898	13.474	MC	Mixed breed	2008	EUTH	2.9	0	3	3	Neoplasia	Gastrointestinal	Neoplastic	2	1	1	0	0	0	0
899	15.474	MC	Mixed breed	2008	EUTH	5.8	3	3	3	Neoplasia	Respiratory	Neoplastic	2	1	1		0	0	0
900	15.4301	MC	Mixed breed	2009	EUTH	3.8	0	3	3	Chylothorax	Respiratory	Undetermined	2	1	0	0	1	0	0
901	16.2219	FS	Bengal	2011	EUTH	2.3	0	3	3	Neoplasia	Systemic	Neoplastic	2	1	1		0
902		FS	Mixed breed	2009	EUTH	5.7	3	3	3	Neoplasia	Systemic	Neoplastic	2	1	1		0	0	0
903		FS	Mixed breed	2009	DIED	3.9	0	0	0	Hepatic Lipodosis	Hepatic	Metabolic	2	1	0		1
904	16.7205	FS	Mixed breed	2009	EUTH	2.7	4	3	3	Thrombus	Cardiovascular	Ischemic	2	1	0		0	4	0
905	10.7562	MC	Mixed breed	2009	EUTH	5.1	3	3	3	Neoplasia	Gastrointestinal	Neoplastic	2	1	1	0	0
906	3.99726	MC	Mixed breed	2009	DIED	5.4	3	3	3	Drug Reaction	Hematopoetic	Toxic	2	1	0		0
907	15.2822	FS	Maine Coon	2009	EUTH	2.4	0	3	3	Neoplasia	Urological	Neoplastic	2	1	1	0	1	20	1
908	10.8384	FS	Mixed breed	2009	EUTH	3.2	0	0	0	Neoplasia	Systemic	Neoplastic	2	1	1	0	0	0	0
909	0.865753	MC	Mixed breed	2010	EUTH	4.2	4	3	3	Neoplasia	Hematopoetic	Neoplastic	2	1	1	0	0
910	7.0137	FS	Unclassified	2009	DIED	3.4	0	3	3	Neoplasia	Neurological	Neoplastic	2	1	1		0
911		FS	Mixed breed	2009	DIED	2.3	0	3	3	Neoplasia	Gastrointestinal	Neoplastic	2	1	1		1	0	0
912	13.074	FS	Mixed breed	2009	EUTH	2.8	4	3	3	Acute Renal Failure	Urological	Metabolic	2	1	0		1	20	1
913	6.86027	MC	Maine Coon	2010	EUTH	9.4	0	1	3	Neoplasia	Systemic	Neoplastic	2	1	1		0	0	0
914	10.1123	FS	Mixed breed	2009	EUTH	3.5	0	1	0	FeLV	Systemic	Infectious	2	1	0		0	0	0
915	5.19452	MC	Mixed breed	2009	EUTH	3.6	0	3	3	Neoplasia	Systemic	Neoplastic	2	1	1		0
916	13.2164	MC	Mixed breed	2009	EUTH	4	3	0	0	Neoplasia	Gastrointestinal	Neoplastic	2	1	1		0	6	0
917	7.40548	FS	Mixed breed	2009	EUTH	5	4	0	1	Neurologic Disease - Unknown	Neurological	Undetermined	2	1	0		0
918	14.3726	FS	Mixed breed	2009	EUTH	6.2	0	3	3	Neoplasia	Gastrointestinal	Neoplastic	2	1	1	0	0	0	0
919	15.4548	FS	Mixed breed	2009	EUTH	3.3	3	3	3	Neoplasia	Systemic	Neoplastic	2	1	1		1	20	0
920	10.0164	MC	Mixed breed	2010	EUTH	7.2	3	1	3	Neoplasia	Hematopoetic	Neoplastic	2	1	1		0	0	0
921	11.7479	FS	Mixed breed	2017	EUTH	4.87	3	0	3	Neoplasia	Systemic	Neoplastic	2	1	1		0
922	10.8219	MC	Mixed breed	2010	EUTH	6.1	0	0	0	Neoplasia	Neurological	Neoplastic	2	1	1		0	0	0
923	6.39178	FS	Mixed breed	2010	EUTH	3.9	0	0	0	Neoplasia	Systemic	Neoplastic	2	1	1		0
924	12	FS	Mixed breed	2013	EUTH	3.3	3	3	3	Neoplasia	Systemic	Neoplastic	2	1	1		0	14	0
925	11.9452	MC	Maine Coon	2011	EUTH	5.4	4	3	3	Neoplasia	Systemic	Neoplastic	2	1	1		0
926	10.1671	MC	Mixed breed	2010	EUTH	5.1	4	0	1	Neoplasia	Hematopoetic	Neoplastic	2	1	1	0	1	0	0
927	20.9068	FS	Mixed breed	2018	EUTH	4.7	3	0	0	Chronic Renal Failure	Urological	Degenerative	2	1	0	0	1	4	1
928	9.08219	MC	Mixed breed	2010	EUTH	5.2	0	0	0	Neoplasia	Systemic	Neoplastic	2	1	1		0
929	5.89315	FS	Mixed breed	2010	EUTH	3.5	0	0	0	Neoplasia	Systemic	Neoplastic	2	1	1		0	5	0
930	12.9836	MC	Mixed breed	2011	EUTH	4.3	3	3	3	Neoplasia	Gastrointestinal	Neoplastic	2	1	1	0	1	8	0
931	9.86301	FS	Mixed breed	2011	EUTH	3.2	0	3	3	Neoplasia	Systemic	Neoplastic	2	1	1		0
932	10.7589	FS	Mixed breed	2018	EUTH	3.6	0	3	3	Neoplasia	Systemic	Neoplastic	2	1	1		0
933	8.87945	FS	Mixed breed	2018	EUTH	2.45	0	0	0	Neoplasia	Systemic	Neoplastic	2	1	1		1	5	0
934	11.4822	MC	Mixed breed	2010	EUTH	8.2	0	3	3	Chronic Renal Failure	Urological	Inflammatory	2	1	0		0	4	1
935	8.33973	FS	Mixed breed	2011	EUTH	2.3	0	3	3	Neoplasia	Systemic	Neoplastic	2	1	1		1	0	0
936	4.21096	MC	Mixed breed	2010	EUTH	4.6	0	0	0	Neoplasia	Neurological	Neoplastic	2	1	1		0	8	0
937	8.44932	FS	Mixed breed	2010	EUTH	5.5	3	3	3	Neoplasia	Gastrointestinal	Neoplastic	2	1	1		0	0	0
938	15.2658	MC	Mixed breed	2013	EUTH	4.1	0	0	0	Neoplasia	Systemic	Neoplastic	2	1	1	0	0	5	0
939	15.6247	MC	Mixed breed	2011	EUTH	5.8	3	3	3	Lung lobe torsion	Respiratory	Undetermined	2	1	0		1	0	0
940	10.4055	FS	Siamese	2011	EUTH	4.4	0	3	3	Neoplasia	Gastrointestinal	Neoplastic	2	1	1		0
941	7.97534	MC	Mixed breed	2011	EUTH	6.1	3	3	3	Neoplasia	Gastrointestinal	Neoplastic	2	1	1		0
942	13.4658	MC	Manx	2012	EUTH	5	3	3	3	Neoplasia	Systemic	Neoplastic	2	1	1	0	0	20	0
943	15.1945	MC	Mixed breed	2011	EUTH	2.7	4	3	3	Chronic Renal Failure	Urological	Degenerative	2	1	0		0	20	1
944	12.0192	MC	Mixed breed	2011	EUTH	5.4	0	3	3	Neoplasia	Systemic	Neoplastic	2	1	1		0
945	5.57534	MC	Mixed breed	2013	EUTH	4.6	3	1	0	Neoplasia	Systemic	Neoplastic	2	1	1		0	0	0
946	11.0137	MC	Mixed breed	2011	DIED	2.8	4	3	3	Neoplasia	Systemic	Neoplastic	2	1	1	0	1	5	0
947	16.7671	FS	Manx	2013	EUTH	3.8	0	3	3	Neoplasia	Systemic	Neoplastic	2	1	1		1	5	1
948	14.6904	MC	Mixed breed	2015	EUTH	4.7	3	3	3	Neoplasia	Gastrointestinal	Neoplastic	2	1	1		0
949	12.6658	FS	Mixed breed	2015	EUTH	2.12	0	3	3	Chronic Renal Failure	Urological	Degenerative	2	1	0		0	0	1
950	13.7918	MC	Mixed breed	2012	EUTH	4.2	3	0	0	Neoplasia	Systemic	Neoplastic	2	1	1		1	20	0
951	7.56986	FS	Mixed breed	2012	DIED	3.55	4	3	3	Neoplasia	Gastrointestinal	Neoplastic	2	1	1		0	1	0
952	9.78356	FS	Mixed breed	2012	DIED	2.6	0	0	0	Sepsis	Systemic	Infectious	2	1	1	1	0
953	13.5397	MC	Mixed breed	2012	DIED	8.75	4	3	3	Acute Renal Failure	Urological	Infectious	2	1	0		0	20	1
954	13.9726	MC	Mixed breed	2012	EUTH	4.2	0	0	0	Neoplasia	Systemic	Neoplastic	2	1	1		0	0	0
955	9.48219	MC	Mixed breed	2011	EUTH	4.7	0	0	0	Pleural Effusion	Respiratory	Undetermined	2	1	0		0	20	0
956	10.5616	FS	Mixed breed	2012	DIED	3.4	3	3	3	Neoplasia	Systemic	Neoplastic	2	1	1	0	1
957	9.8274	FS	Mixed breed	2012	EUTH	8	0	0	0	Pneumonia	Respiratory	Undetermined	2	1	0	0	0	20	0
958	15.0685	FS	Mixed breed	2014	EUTH	3.6	0	3	3	Neoplasia	Systemic	Neoplastic	2	1	1		0
959	12.5315	FS	Scottish Fold	2013	EUTH	4	4	3	3	Neoplasia	Systemic	Neoplastic	2	1	1		0	0	0
960	10.3836	MC	Mixed breed	2013	EUTH	3.6	0	0	0	Neoplasia	Systemic	Neoplastic	2	1	1		0
961	4.11233	MC	Mixed breed	2012	EUTH	5.4	0	0	0	Neoplasia	Systemic	Neoplastic	2	1	1		0	5	0
962	1.10411	MC	Mixed breed	2012	EUTH	5.3	3	1	3	Neoplasia	Systemic	Neoplastic	2	1	1	0	0
963	11.7781	MC	Mixed breed	2014	EUTH	3.1	0	3	3	DM	Endocrine	Metabolic	2	1	0	0	0	20	0
964	5.22192	FS	Mixed breed	2012	EUTH	4.3	4	0	0	Neoplasia	Systemic	Neoplastic	2	1	1		0	0	0
965	11.0603	MC	Mixed breed	2015	EUTH	5.5	3	0	0	Neoplasia	Hematopoetic	Neoplastic	2	1	1		0
966	13.2904	MC	Mixed breed	2012	EUTH	3.8	0	0	0	Neoplasia	Systemic	Neoplastic	2	1	1		1
967	8.18356	MC	Mixed breed	2012	EUTH	3.9	0	3	3	Neoplasia	Neurological	Neoplastic	2	1	1		0
968	16.8795	FS	Mixed breed	2013	EUTH	3.6	0	0	0	Neoplasia	Systemic	Neoplastic	2	1	1		0
969	15.0192	MC	Mixed breed	2013	EUTH	5.6	3	0	0	Neoplasia	Gastrointestinal	Neoplastic	2	1	1		0	20	0
970	13.9507	MC	Mixed breed	2015	EUTH	2.8	3	3	3	Neoplasia	Systemic	Neoplastic	2	1	1		0	0	0
971	10.2466	F	Mixed breed	2013	EUTH	5.2	3	0	1	Neoplasia	Urological	Neoplastic	2	1	1		0	5	1
972	10.011	FS	Mixed breed	2013	EUTH	5.5	3	3	3	Neoplasia	Systemic	Neoplastic	2	1	1		0
973	17.2274	FS	Mixed breed	2015	EUTH	5.6	0	3	3	Neoplasia	Gastrointestinal	Neoplastic	2	1	1	0	1	0	0
974	12.011	MC	Mixed breed	2013	EUTH	6.5	3	3	3	Neoplasia	Systemic	Neoplastic	2	1	1		0	0	0
975	1.88493	MC	Mixed breed	2013	EUTH	6.3	0	3	3	Neoplasia	Systemic	Neoplastic	2	1	1		0	8	0
976	13.6575	FS	Mixed breed	2014	EUTH	3.5	0	0	0	Neoplasia	Systemic	Neoplastic	2	1	1	0	0	0	0
977	11.7452	MC	Mixed breed	2014	EUTH	4.04	3	0	0	Neoplasia	Gastrointestinal	Neoplastic	2	1	1		0	20	0
978	14.263	MC	Mixed breed	2015	EUTH	6.9	0	0	0	Chylothorax	Respiratory	Undetermined	2	1	0		0	0	0
979	8.61096	FS	Mixed breed	2014	EUTH	9	0	0	0	Peritonitis	Gastrointestinal	Traumatic	2	1	0		0	20	0
980	8.05205	MC	Mixed breed	2014	DIED	6.3	3	3	3	Ureteral obtruction	Urological	Metabolic	2	1	0		0	0	1
981	8.7589	FS	Mixed breed	2015	EUTH	3	3	0	0	Neoplasia	Urological	Neoplastic	2	1	1		0	20	1
982	15.0849	FS	Mixed breed	2015	EUTH	3.2	0	3	3	Neoplasia	Gastrointestinal	Neoplastic	2	1	1		0	0	0
983	12.811	MC	Mixed breed	2016	EUTH	4.7	0	0	0	Neoplasia	Respiratory	Neoplastic	2	1	1		1	0	0
984	7.68493	FS	Mixed breed	2014	EUTH	2.7	0	3	1	Foreign body - migrating	Respiratory	Traumatic	2	1	0		0	14	0
985	12.8082	FS	Mixed breed	2014	EUTH	3.7	3	3	3	Thrombus	Cardiovascular	Ischemic	2	1	0	0	0	8	0
986	11.6055	FS	Mixed breed	2014	EUTH	3.8	0	3	3	Infection - Fungal	Neurological	Infectious	2	1	0		0	20	0
987	17.0411	FS	Unclassified	2015	EUTH	3.06	3	0	0	Neoplasia	Gastrointestinal	Neoplastic	2	1	1	0	1	0	0
988	9.27123	MC	Mixed breed	2014	DIED	6.2	0	0	0	Neoplasia	Respiratory	Neoplastic	2	1	1		0	0	0
989	8.31507	MC	Mixed breed	2014	EUTH	4.3	0	0	0	Neoplasia	Systemic	Neoplastic	2	1	1		0
990	13.3945	FS	Mixed breed	2014	EUTH	2.5	4	3	3	Neoplasia	Gastrointestinal	Neoplastic	2	1	1		1	0	0
991	3.10685	MC	Mixed breed	2014	EUTH	2	3	0	0	Neoplasia	Gastrointestinal	Neoplastic	2	1	1		1	0	0
992	10.0219	FS	Mixed breed	2014	EUTH	2	0	0	0	Neoplasia	Systemic	Neoplastic	2	1	1		1	5	0
993	5.02466	MC	Mixed breed	2014	EUTH	4.7	0	3	3	Neoplasia	Respiratory	Neoplastic	2	1	1		0
994	10.3123	FS	Mixed breed	2014	EUTH	3	3	3	3	Neoplasia	Gastrointestinal	Neoplastic	2	1	1		0	0	0
995	8.79178	MC	Mixed breed	2015	EUTH	8.8	1	3	3	Neoplasia	Dermatologic	Neoplastic	2	2	1		1	0	0
996	7.35342	MC	Mixed breed	2014	EUTH	5.6	3	0	0	Thrombus	Cardiovascular	Ischemic	2	1	0	1	0
997	4.51507	FS	Mixed breed	2015	EUTH	4.2	0	1	0	FIP	Systemic	Infectious	2	1	0		0	10	0
998	6.65479	FS	Mixed breed	2015	EUTH	4.4	0	3	3	Neoplasia	Gastrointestinal	Neoplastic	2	1	1		0
999	10.1507	MC	Mixed breed	2015	EUTH	3.8	3	0	0	Neoplasia	Systemic	Neoplastic	2	1	1		0	20	0
1000	12.0247	FS	Mixed breed	2015	EUTH	3.8	0	3	3	Neoplasia	Gastrointestinal	Neoplastic	2	1	1		0	0	0
1001	13.0438	MC	Mixed breed	2015	EUTH	3.6	4	3	3	Neoplasia	Gastrointestinal	Neoplastic	2	1	1		0
1002	11.8767	FS	Mixed breed	2015	EUTH	7.7	3	3	3	Neoplasia	Systemic	Neoplastic	2	1	1		1	0	0
1003	12.1014	FS	Mixed breed	2015	EUTH	3	4	0	0	Neoplasia	Gastrointestinal	Neoplastic	2	1	1		1	20	0
1004	10.0137	FS	Mixed breed	2015	EUTH	5	4	0	0	Neoplasia	Systemic	Neoplastic	2	1	1		1
1005	13.1836	FS	Mixed breed	2015	EUTH	4	0	3	3	Neoplasia	Gastrointestinal	Neoplastic	2	1	1	0	0
1006	10.3753	MC	Bengal	2015	DIED	3.5	0	0	0	Neoplasia	Neurological	Neoplastic	2	1	1	0	0
1007	11.5781	FS	Mixed breed	2016	EUTH	3	4	0	0	Chronic Renal Failure	Urological	Degenerative	2	1	0	0	0	20	1
1008	15.5068	FS	Mixed breed	2019	EUTH	1.9	3	3	3	Chronic Renal Failure	Urological	Degenerative	2	1	0		0	0	1
1009	2.04384	MC	Mixed breed	2015	EUTH	5.24	3	3	3	Neoplasia	Systemic	Neoplastic	2	1	1		1	5	0
1010	17.0329	FS	Mixed breed	2015	EUTH	4	0	3	3	DM	Endocrine	Metabolic	2	1	0		0	20	0
1011	11.4274	MC	Maine Coon	2016	EUTH	7.2	0	0	0	Neoplasia	Systemic	Neoplastic	2	1	1	0	0
1012	16.5699	MC	Mixed breed	2016	EUTH	4.5	0	0	0	Neoplasia	Systemic	Neoplastic	2	1	1		1	20	0
1013	15.7644	FS	Mixed breed	2016	EUTH	2.6	4	3	3	Neoplasia	Gastrointestinal	Neoplastic	2	1	1		0	0	0
1014	16.5945	MC	Mixed breed	2018	DIED	6.1	0	3	3	Chronic Renal Failure	Urological	Degenerative	2	1	0	0	1	6	1
1015	11.6904	FS	Mixed breed	2016	DIED	3.8	3	0	0	Neoplasia	Systemic	Neoplastic	2	1	1		0	0	0
1016	11.011	MC	Mixed breed	2016	EUTH	8.8	0	3	3	Neoplasia	Systemic	Neoplastic	2	1	1		1	0	0
1017	15.7616	MC	Mixed breed	2016	EUTH	5.5	3	3	3	Heart Failure	Cardiovascular	Degenerative	2	1	0	1	0	0	0
1018	17.9151	FS	Mixed breed	2016	EUTH	1.32	1	3	3	Chronic Renal Failure	Urological	Degenerative	2	1	0		1	0	1
1019	10.2521	MC	Mixed breed	2016	EUTH	7.4	0	3	3	Neoplasia	Systemic	Neoplastic	2	1	1	0	0
1020	14.2521	FS	Mixed breed	2019	EUTH	4.7	0	3	3	Neoplasia	Systemic	Neoplastic	2	1	1		1
1021	7.01096	FS	Mixed breed	2016	EUTH	2.7	0	0	0	Neoplasia	Gastrointestinal	Neoplastic	2	1	1		0	20	0
1022	4.98356	MC	Mixed breed	2016	EUTH	4	3	3	3	Neoplasia	Neurological	Neoplastic	2	1	1	0	1	0	0
1023	15.2219	FS	Mixed breed	2016	EUTH	3.5	3	3	3	Neoplasia	Systemic	Neoplastic	2	1	1		1	0	0
1024	4.24384	FS	Mixed breed	2016	EUTH	3.4	0	3	3	HCM	Cardiovascular	Degenerative	2	1	0	1	0
1025	14.3534	MC	Tonkinese	2016	EUTH	3.6	0	3	3	Neoplasia	Respiratory	Neoplastic	2	1	1		1	0	0
1026	12.5644	MC	Mixed breed	2017	DIED	5	0	0	0	Neoplasia	Systemic	Neoplastic	2	1	1	0	1	20	0
1027	11.526	FS	Mixed breed	2017	EUTH	4	0	3	3	Neoplasia	Systemic	Neoplastic	2	1	1	0	0	0	0
1028	11.1507	FS	Mixed breed	2017	EUTH	3.3	0	3	3	Neoplasia	Systemic	Neoplastic	2	1	1		0	0	0
1029	15.074	FS	Mixed breed	2017	EUTH	1.9	3	0	0	Neoplasia	Hematopoetic	Neoplastic	2	1	1		0
1030	3.99178	FS	Mixed breed	2017	EUTH	2.7	3	0	0	Neoplasia	Gastrointestinal	Neoplastic	2	1	1	0	0	1	0
1031	10.9288	MC	Mixed breed	2017	EUTH	5.2	3	0	0	Neoplasia	Systemic	Neoplastic	2	1	1		0	0	0
1032	9.41096	MC	Mixed breed	2017	EUTH	7	0	0	0	Neoplasia	Gastrointestinal	Neoplastic	2	1	1		0	0	0
1033	3.96438	FS	Mixed breed	2017	EUTH	3.5	3	1	0	Neoplasia	Systemic	Neoplastic	2	1	1		0	0	0
1034	6.04931	FS	Mixed breed	2018	EUTH	5.8	3	3	3	Neoplasia	Gastrointestinal	Neoplastic	2	1	1		0	7	0
1035	12.2219	MC	Mixed breed	2017	EUTH	4.78	4	3	3	Neoplasia	Systemic	Neoplastic	2	1	1	0	0	20	0
1036	10.2685	MC	Mixed breed	2017	EUTH	5.2	3	3	3	Shock	Cardiovascular	Undetermined	2	1	0	0	1	0	0
1037	10.4274	MC	Mixed breed	2017	EUTH	4.4	3	0	0	Neoplasia	Systemic	Neoplastic	2	1	1		0	8	0
1038	14.5863	MC	Mixed breed	2018	EUTH	3	0	3	3	DM	Endocrine	Metabolic	2	1	0		0	20	0
1039	7.89589	MC	Mixed breed	2018	EUTH	5.5	0	3	1	Heart Failure	Cardiovascular	Degenerative	2	1	0		0	0	0
1040	6.78082	MC	Mixed breed	2018	EUTH	5.2	0	0	0	Pancytopenia	Hematopoetic	Undetermined	2	1	0		0	0	0
1041	14.5836	FS	Mixed breed	2018	EUTH	4.7	4	3	3	Chronic Renal Failure	Urological	Degenerative	2	1	0	0	1	20	1
1042	8.05753	FS	Mixed breed	2018	EUTH	3.5	0	3	3	Neoplasia	Systemic	Neoplastic	2	1	1		0
1043	10.5562	FS	Mixed breed	2018	EUTH	5.7	3	0	0	Neoplasia	Gastrointestinal	Neoplastic	2	1	1		0
1044	12.1233	MC	Mixed breed	2019	EUTH	3.4	3	3	3	Infectious - Parasitic	Neurological	Infectious	2	1	0	0	0	0	0
1045	18.337	MC	Mixed breed	2019	EUTH	3.6	4	3	3	Chronic Renal Failure	Urological	Degenerative	2	1	0	0	1	0	0
1046	3.15616	MC	Mixed breed	2019	EUTH	5.6	4	0	0	Neoplasia	Hematopoetic	Neoplastic	2	1	1		0
1047	10.0137	MC	Mixed breed	2019	EUTH	5.7	3	3	3	Neoplasia	Gastrointestinal	Neoplastic	2	1	1		0	20	0
1048	14.0137	MC	Mixed breed	2019	EUTH	4.2	4	3	3	Ureteral obtruction	Urological	Degenerative	2	1	0	0	0	20	1
1049	6.65753	FS	Mixed breed	2019	DIED	6.3	0	0	0	Neoplasia	Systemic	Neoplastic	2	1	1		0	0	0
1050	1.11507	FS	Mixed breed	2019	EUTH	3.4	3	0	0	Neoplasia	Urological	Neoplastic	2	1	1		0	5	1
1051	15.1808	M	Mixed breed	2019	EUTH	5	0	3	3	Congestive Heart Failure	Cardiovascular	Degenerative	2	1	0	1	1	14	0
1052	13.9425	MC	Mixed breed	1989	EUTH	3.63636	1	0	0	Neoplasia	Dermatologic	Neoplastic	3	2	1		1
1053	13.7068	FS	Mixed breed	1990	EUTH	5.68182	0	3	3	Neoplasia	Endocrine	Neoplastic	3	2	1		0
1054	4.68219	FS	Mixed breed	1990	EUTH	2.2	0	0	3	Neoplasia	Hematopoetic	Neoplastic	3	3	1		1	1	0
1055	12.4082	MC	Mixed breed	1991	EUTH	3.69318	3	0	0	Neoplasia	Endocrine	Neoplastic	3	2	1		0	7	0
1056	12.011	FS	Mixed breed	1990	EUTH	3.125	4	0	0	Neoplasia	Endocrine	Neoplastic	3	2	1		0	0	0
1057	13.8137	MC	Mixed breed	1991	EUTH	5.6	3	0	0	Drug Reaction	Systemic	Toxic	3	2	0		0
1058	12.6466	MC	Mixed breed	1994	EUTH	4.6	3	0	3	Neoplasia	Endocrine	Neoplastic	3	2	1		0	0	0
1059	12.4493	FS	Mixed breed	1991	EUTH	4.7	3	3	3	Neoplasia	Genital	Neoplastic	1	1	1	0	0
1060	17.4603	MC	Mixed breed	1991	EUTH		4	3	3	Neoplasia	Gastrointestinal	Neoplastic	3	2	1	0	0	0	0
1061	13.8137	FS	Siamese	1995	EUTH	3	4	3	3	Neoplasia	Genital	Neoplastic	3	2	1		0	5	0
1062	14.8274	MC	Mixed breed	1992	EUTH	4.09091	4	3	3	Neoplasia	Systemic	Neoplastic	3	2	1		0
1063	10.3699	MC	Mixed breed	1992	EUTH	4.5	3	3	3	Neoplasia	Endocrine	Neoplastic	3	2	1		0	0	0
1064	6.2137	FS	Siamese	1996	EUTH	4.5	0	0	1	Neoplasia	Respiratory	Neoplastic	3	2	1		0	0	0
1065	12.6685	M	Mixed breed	1993	EUTH	4.6	1	0	0	Neoplasia	Gastrointestinal	Neoplastic	3	2	1		0	0	0
1066	9.54795	FS	Siamese	1994	EUTH	2.1	0	0	0	Neoplasia	Genital	Neoplastic	1	1	1		0	4	0
1067	15.2219	MC	Mixed breed	2006	EUTH	3.62	3	0	0	Neoplasia	Dermatologic	Neoplastic	3	2	1	0	1	0	0
1068	10.6932	FS	Manx	1994	EUTH		3	3	3	Neoplasia	Gastrointestinal	Neoplastic	3	2	1		0
1069	16.9288	FS	Mixed breed	1995	EUTH	3.75	4	0	0	Neoplasia	Dermatologic	Neoplastic	3	2	1		0	0	0
1070	14.6	MC	Mixed breed	1997	EUTH	5	0	0	0	Neoplasia	Endocrine	Neoplastic	3	2	1		0
1071	20.4438	MC	Mixed breed	2002	EUTH	2.9	4	0	1	Neoplasia	Systemic	Neoplastic	3	4	1		0	0	0
1072	9.21644	MC	Mixed breed	1995	EUTH	5	0	0	3	Neoplasia	Neurological	Neoplastic	3	2	1	0	0
1073	11.4164	FS	Mixed breed	1996	EUTH	4.43	4	0	0	Neoplasia	Systemic	Neoplastic	3	2	1		0
1074	15.5205	MC	Mixed breed	1999	EUTH	5.5	0	0	0	Neoplasia	Endocrine	Neoplastic	3	2	1		0	0	0
1075	15.5808	FS	Mixed breed	1997	EUTH	2.6	3	3	3	Neoplasia	Respiratory	Neoplastic	3	2	1		1	8	0
1076	13.7644	FS	Mixed breed	1998	EUTH	2.16	1	0	0	Neoplasia	Systemic	Neoplastic	3	2	1		0	0	0
1077	13.4795	FS	Mixed breed	1997	DIED	2.6	3	0	0	Neoplasia	Systemic	Neoplastic	3	2	1		0
1078	16.3315	FS	Mixed breed	1997	EUTH	3.5	4	3	3	Bronchitis	Respiratory	Inflammatory	3	2	0		1
1079	15.5973	FS	Mixed breed	2007	EUTH	2.3	3	3	3	Pancreatitis	Endocrine	Inflammatory	3	2	0		1	0	0
1080		MC	Mixed breed	2006	DIED	5	4	3	0	Encephalitis	Neurological	Undetermined	3	2	0		1	0	0
1081	11.6795	FS	Mixed breed	1999	EUTH	5.5	0	0	0	Neoplasia	Neurological	Neoplastic	3	2	1		0	8	0
1082	10.2493	MC	Mixed breed	1999	EUTH	5.3	0	3	3	Neoplasia	Systemic	Neoplastic	3	2	1		1	20	0
1083	15.1233	FS	Mixed breed	1999	EUTH	3	1	3	3	Neoplasia	Respiratory	Neoplastic	3	2	1		1	20	0
1084	15.7507	MC	Mixed breed	2001	EUTH	4.9	0	3	3	Neoplasia	Neurological	Neoplastic	3	3	1		0	0	0
1085	14.9041	FS	Mixed breed	2014	EUTH	2.75	3	0	0	Neoplasia	Endocrine	Neoplastic	3	2	1	0	0	0	0
1086	16.6274	MC	Mixed breed	2013	EUTH	5.1	0	0	0	Neoplasia	Endocrine	Neoplastic	3	2	1	0	0	0	0
1087	14.2548	MC	Mixed breed	2005	EUTH	8	0	3	3	Neoplasia	Hepatic	Neoplastic	3	2	1	0	1
1088	16.2	FS	Mixed breed	2001	EUTH	3.9	0	0	0	Neoplasia	Endocrine	Neoplastic	3	2	1		0	0	0
1089	11.7918	FS	Mixed breed	2000	EUTH	3.5	0	0	0	Neoplasia	Respiratory	Neoplastic	3	2	1		0	20	0
1090	13.7781	MC	Siamese	2006	EUTH	5.8	0	3	3	Neoplasia	Endocrine	Neoplastic	3	2	1		1	0	0
1091	12.8959	FS	Mixed breed	2000	EUTH	2.48	0	0	0	Neoplasia	Neurological	Neoplastic	3	2	1		0
1092	12.874	MC	Mixed breed	2003	EUTH	4.5	4	3	3	Neoplasia	Respiratory	Neoplastic	3	2	1		0	0	0
1093	10.137	FS	Mixed breed	2000	EUTH	5.1	3	0	0	Neoplasia	Endocrine	Neoplastic	3	2	1		0	1	0
1094	11.9151	MC	Mixed breed	2005	EUTH	4	0	3	3	Neoplasia	Gastrointestinal	Neoplastic	3	2	1		0
1095	13.3315	MC	Mixed breed	2000	EUTH	5.2	1	3	3	Neoplasia	Respiratory	Neoplastic	3	2	1		1
1096	17.6658	FS	Mixed breed	2009	EUTH	3.7	0	0	0	Thrombus	Respiratory	Ischemic	3	2	0	0	1	0	0
1097	12.0959	MC	Mixed breed	2001	EUTH	4.4	0	0	0	Neoplasia	Neurological	Neoplastic	3	3	1		1	0	0
1098	4.02466	FS	Mixed breed	2001	EUTH	2.3	0	3	3	Neoplasia	Respiratory	Neoplastic	3	2	1		0	8	0
1099	14.4247	FS	Mixed breed	2015	EUTH	2.8	0	3	3	Neoplasia	Gastrointestinal	Neoplastic	3	2	1	0	0	0	0
1100	11.8	FS	Mixed breed	2002	EUTH	3.1	4	0	0	Chronic Renal Failure	Urological	Degenerative	3	2	0		1	4	1
1101	15.8575	MC	Mixed breed	2002	EUTH	3.8	3	0	0	Neoplasia	Cardiovascular	Neoplastic	3	2	1		0	0	0
1102	8.29041	MC	Mixed breed	2002	EUTH	5	4	0	0	Neoplasia	Musculoskeletal	Neoplastic	3	2	1	0	0	0	0
1103	9.85479	MC	Turkish Angora	2003	EUTH	3.6	4	3	3	Neoplasia	Systemic	Neoplastic	3	2	1		0	0	0
1104		MC	Mixed breed	2002	EUTH	6.2	3	3	3	Neoplasia	Dermatologic	Neoplastic	3	2	1		0	8	0
1105	14.4658	FS	Mixed breed	2017	EUTH	3.2	0	0	0	Neoplasia	Systemic	Neoplastic	3	2	1		0	20	0
1106	7.82466	FS	Mixed breed	2003	EUTH	3	0	0	0	Neoplasia	Gastrointestinal	Neoplastic	3	2	1		1	0	0
1107	16.5781	MC	Himalayan	2003	EUTH	2.3	0	3	3	Neoplasia	Respiratory	Neoplastic	3	2	1		1	0	0
1108	15.9425	MC	Mixed breed	2003	EUTH	3.7	0	3	0	Neoplasia	Gastrointestinal	Neoplastic	3	2	1		0	20	0
1109	11.3863	MC	Mixed breed	2006	EUTH	4.3	0	3	3	Neoplasia	Systemic	Neoplastic	3	2	1	0	0	20	0
1110	18.3507	FS	Mixed breed	2003	EUTH	3	0	3	3	Neoplasia	Systemic	Neoplastic	3	2	1		1	20	0
1111	12.9726	FS	Mixed breed	2004	EUTH	3.2	3	3	3	Neoplasia	Gastrointestinal	Neoplastic	3	2	1	0	1	20	0
1112	12.6164	MC	Mixed breed	2005	EUTH	6.5	3	3	3	Neoplasia	Systemic	Neoplastic	3	2	1		0	20	0
1113	13.1699	MC	Siamese	2004	EUTH	3.9	3	0	0	Chronic Renal Failure	Urological	Degenerative	3	2	0		0	4	1
1114	15.3041	MC	Mixed breed	2004	EUTH	4.5	3	0	0	Neoplasia	Hematopoetic	Neoplastic	3	2	1		0
1115	8.34521	MC	Mixed breed	2004	EUTH	5.5	3	3	3	Heart Failure	Cardiovascular	Degenerative	3	2	0	1	1	0	0
1116	17.7288	MC	Mixed breed	2004	EUTH	4.5	4	3	3	Neoplasia	Musculoskeletal	Neoplastic	3	2	1	0	0	0	0
1117	10.811	FS	Mixed breed	2005	EUTH	3.4	0	3	3	Neoplasia	Genital	Neoplastic	1	1	1		0	6	0
1118	14.1205	FS	Maine Coon	2005	EUTH	6.1	0	0	0	Neoplasia	Respiratory	Neoplastic	3	2	1		1
1119	19.9342	MC	Mixed breed	2018	EUTH	4.2	3	0	0	Neoplasia	Systemic	Neoplastic	3	2	1	0	1	8	0
1120		FS	Mixed breed	2006	EUTH	2.9	4	3	3	Neoplasia	Genital	Neoplastic	1	1	1		0
1121	14.0521	MC	Mixed breed	2019	EUTH	3.4	3	0	0	Neoplasia	Respiratory	Neoplastic	3	2	1		1	20	0
1122	13.6027	FS	Mixed breed	2006	EUTH	3	4	0	0	Neoplasia	Systemic	Neoplastic	3	2	1		1
1123	8.67397	FS	Mixed breed	2006	EUTH	5	4	3	3	Neoplasia	Respiratory	Neoplastic	3	3	1	0	0	0	0
1124	1.98904	FS	Mixed breed	2006	EUTH	3.4	0	1	0	Neoplasia	Systemic	Neoplastic	3	2	1		0
1125	12.6658	MC	Maine Coon	2008	EUTH	4.3	3	0	0	Neoplasia	Systemic	Neoplastic	3	2	1		0
1126	12.8795	FS	Mixed breed	2009	DIED	4.2	3	3	3	Neoplasia	Systemic	Neoplastic	3	2	1		0	20	0
1127	10.3123	MC	Siamese	2006	EUTH	6.1	4	3	3	Neoplasia	Respiratory	Neoplastic	3	2	1		0	0	0
1128	16.7178	MC	Mixed breed	2008	EUTH	7.1	0	0	0	Neoplasia	Neurological	Neoplastic	3	2	1		1	20	0
1129	13.2219	FS	Mixed breed	2008	EUTH	5.8	1	3	3	DM	Endocrine	Metabolic	3	2	0		0	8	0
1130	15.8521	MC	Mixed breed	2007	EUTH	3.58	4	3	3	Neoplasia	Gastrointestinal	Neoplastic	3	2	1	0	1	0	0
1131	16.8329	MC	Mixed breed	2007	EUTH	4.8	0	0	1	Neoplasia	Neurological	Neoplastic	3	3	1	0	0	20	0
1132	10.6356	MC	Mixed breed	2011	EUTH	5.5	0	0	0	Neoplasia	Systemic	Neoplastic	3	2	1		0	6	0
1133	15.8301	FS	Siamese	2008	EUTH	4.4	4	3	3	Neoplasia	Musculoskeletal	Neoplastic	3	2	1	0	1	0	0
1134		MC	Mixed breed	2009	EUTH	3.7	3	3	3	Neoplasia	Gastrointestinal	Neoplastic	3	2	1	0	1	0	0
1135	14.8712	MC	Mixed breed	2008	EUTH	3.1	0	3	3	HCM	Cardiovascular	Degenerative	3	2	0	1	0	20	0
1136	17.7123	F	Mixed breed	2008	EUTH	3.1	4	0	0	Neoplasia	Gastrointestinal	Neoplastic	3	2	1		1	0	0
1137	7.79726	FS	Abyssinian	2008	EUTH	3.5	3	3	3	Meningitis	Neurological	Inflammatory	3	2	0		0
1138		MC	Mixed breed	2013	EUTH	5	3	3	3	Neoplasia	Musculoskeletal	Neoplastic	3	2	1	0	0	0	0
1139	13.1452	MC	Mixed breed	2008	EUTH	10	1	3	3	DM	Endocrine	Metabolic	3	2	0	0	1	8	0
1140	14.5233	MC	Siamese	2012	EUTH	3.8	0	3	3	Neoplasia	Systemic	Neoplastic	3	2	1	0	1	2	0
1141	15.4658	MC	Mixed breed	2016	EUTH	4.3	0	0	0	Neoplasia	Systemic	Neoplastic	3	2	1	0	0	5	0
1142	18.6027	MC	Mixed breed	2009	EUTH	5.2	0	0	0	Neoplasia	Endocrine	Neoplastic	3	2	1		0	8	0
1143	5.20274	F	Mixed breed	2009	EUTH	4.6	0	0	0	Neoplasia	Musculoskeletal	Neoplastic	3	2	1		0
1144	12.011	MC	Mixed breed	2009	EUTH	5.3	3	0	0	Neoplasia	Systemic	Neoplastic	3	2	1		1	0	0
1145	14.7096	FS	Mixed breed	2009	DIED	5.9	0	3	3	Neoplasia	Respiratory	Neoplastic	3	2	1	0	1	4	0
1146	12.7041	FS	Mixed breed	2009	EUTH	4.3	3	3	3	Neoplasia	Gastrointestinal	Neoplastic	3	2	1		0	6	0
1147	14.2493	FS	Maine Coon	2013	EUTH	3	0	3	3	Neoplasia	Dermatologic	Neoplastic	3	2	1	0	0
1148	13.8575	MC	Mixed breed	2009	EUTH	6	3	0	0	Neurologic Disease - Unknown	Neurological	Undetermined	3	2	1		0	20	0
1149	7.01096	MC	Mixed breed	2009	EUTH	5.1	4	3	3	Thrombus	Cardiovascular	Ischemic	3	2	0	0	0	0	0
1150	13.1479	MC	Mixed breed	2009	EUTH	3.7	3	3	3	Neoplasia	Endocrine	Neoplastic	3	2	1		1	20	0
1151	17.2931	MC	Maine Coon	2011	EUTH	3.7	0	0	0	Neoplasia	Systemic	Neoplastic	3	3	1	0	0	0	0
1152	19.3753	MC	Mixed breed	2009	EUTH	2.4	0	3	3	Neoplasia	Systemic	Neoplastic	3	2	1		1	20	0
1153	13.411	MC	Mixed breed	2009	EUTH	4.7	0	3	3	Neoplasia	Systemic	Neoplastic	3	2	1	0	1	0	0
1154	9.61096	MC	Mixed breed	2013	EUTH	3.6	0	0	1	Neoplasia	Endocrine	Neoplastic	3	2	1		0	0	0
1155	13.0575	FS	Mixed breed	2012	EUTH	4	4	0	0	Neoplasia	Respiratory	Neoplastic	3	2	1	0	0	6	0
1156	15.9589	FS	Mixed breed	2010	EUTH	2.42	3	3	3	Neoplasia	Gastrointestinal	Neoplastic	3	2	1		0	0	0
1157	13.6575	FS	Siamese	2010	EUTH	3	4	3	3	Neoplasia	Gastrointestinal	Neoplastic	3	2	1		1	20	0
1158	19.3945	FS	Mixed breed	2012	EUTH	3.1	0	0	0	Neoplasia	Musculoskeletal	Neoplastic	3	3	1	0	1	0	0
1159	17.8795	MC	Mixed breed	2012	EUTH	2.3	3	0	0	Chronic Renal Failure	Urological	Infectious	3	2	0	0	1	6	1
1160	13.011	FS	Mixed breed	2010	EUTH	3	0	3	3	Undetermined	Systemic	Undetermined	3	2	0	0	1	20	0
1161	13.5699	MC	Mixed breed	2011	EUTH	3.5	0	3	3	Neoplasia	Gastrointestinal	Neoplastic	3	2	1		0	0	0
1162	8.70959	MC	Mixed breed	2013	EUTH	4	4	3	3	Heart Failure	Cardiovascular	Degenerative	3	2	0	0	1	0	0
1163	11.2082	MC	Mixed breed	2010	EUTH	5.4	0	0	0	Neoplasia	Dermatologic	Neoplastic	3	2	1		0	0	0
1164	6.92055	MC	Ragdoll	2018	EUTH	7.6	0	3	3	Neoplasia	Cardiovascular	Neoplastic	3	2	1		0
1165	13.663	FS	Birman	2019	EUTH	5.5	0	3	3	Neoplasia	Endocrine	Neoplastic	3	2	1	0	0	0	0
1166	14.9123	FS	Mixed breed	2018	EUTH	4.1	3	3	3	Neoplasia	Systemic	Neoplastic	3	2	1		0	0	0
1167	11.1781	MC	Mixed breed	2019	DIED	3.4	0	0	0	Neoplasia	Respiratory	Neoplastic	3	3	1	0	0	8	0
1168	11.0164	MC	Maine Coon	2010	EUTH	5.3	3	0	0	Neoplasia	Dermatologic	Neoplastic	3	2	1		0	2	0
1169	13.0137	FS	Mixed breed	2011	EUTH	6.4	0	3	3	Neoplasia	Neurological	Neoplastic	3	2	1		1	8	0
1170	12.0274	FS	Mixed breed	2011	EUTH	3.8	3	0	0	Neoplasia	Urological	Neoplastic	3	2	1		1	0	0
1171	10.3342	MC	Mixed breed	2017	DIED	2.92	3	0	0	Hepatic Lipodosis	Hepatic	Metabolic	3	2	0	0	1	0	0
1172		MC	Mixed breed	2011	DIED	2.9	4	3	3	Neoplasia	Respiratory	Neoplastic	3	2	1		0	20	0
1173	13.137	MC	Mixed breed	2012	EUTH	4.3	0	0	0	Heart Failure	Cardiovascular	Degenerative	3	2	0	1	0	0	0
1174	16.6055	FS	Mixed breed	2012	EUTH	2.9	4	3	3	Neoplasia	Respiratory	Neoplastic	3	2	1	0	1	0	0
1175	8.86575	FS	Mixed breed	2012	EUTH	3.3	3	3	3	Neoplasia	Musculoskeletal	Neoplastic	3	2	1	0	0	5	0
1176	12.4329	FS	Mixed breed	2011	EUTH	5.6	1	0	0	Neoplasia	Dermatologic	Neoplastic	3	2	1		0
1177	12.1534	FS	Mixed breed	2014	EUTH	3.4	0	0	0	Neoplasia	Genital	Neoplastic	3	2	1		0	20	0
1178	11.9562	MC	Mixed breed	2012	EUTH	4.3	3	0	0	Heart Failure	Cardiovascular	Degenerative	3	3	0	1	0	20	0
1179	11.6301	MC	Mixed breed	2017	EUTH	5.2	3	0	0	Neoplasia	Neurological	Neoplastic	3	2	1		0	0	0
1180		MC	Mixed breed	2012	EUTH	3.5	0	0	0	Neoplasia	Gastrointestinal	Neoplastic	3	2	1		1	6	0
1181		MC	Mixed breed	2012	EUTH	6.6	0	3	3	Neoplasia	Urological	Neoplastic	3	2	1	0	0	0	0
1182	11.3699	MC	Mixed breed	2016	EUTH	4.1	0	3	3	Neoplasia	Respiratory	Neoplastic	3	2	1	0	0	0	0
1183	13.6438	MC	Mixed breed	2015	EUTH	3.1	0	3	3	Neoplasia	Systemic	Neoplastic	3	2	1	0	0	20	0
1184	21.1918	MC	Mixed breed	2013	EUTH	3.2	3	3	3	Neoplasia	Urological	Neoplastic	3	2	1	0	0	0	0
1185	15.1616	FS	Mixed breed	2013	EUTH	1.5	3	0	0	Neoplasia	Systemic	Neoplastic	3	2	1		1
1186	15.8137	MC	Mixed breed	2013	EUTH	2.6	3	3	1	Neoplasia	Gastrointestinal	Neoplastic	3	2	1		0	0	0
1187	13.6959	MC	Mixed breed	2013	DIED	5	3	3	3	Neoplasia	Respiratory	Neoplastic	3	3	1	0	0	0	0
1188	13.4411	MC	Mixed breed	2013	EUTH	5.2	3	3	3	Neoplasia	Gastrointestinal	Neoplastic	3	2	1		0	0	0
1189	12.1068	FS	Mixed breed	2013	EUTH	5.4	3	0	0	Neoplasia	Systemic	Neoplastic	3	2	1	0	1	8	0
1190	15.7068	MC	Maine Coon	2016	EUTH	4.3	0	3	3	Neoplasia	Gastrointestinal	Neoplastic	3	2	1		0	5	0
1191	12.011	MC	Mixed breed	2013	DIED	5.9	3	3	3	Neoplasia	Urological	Neoplastic	3	2	1	0	0	20	1
1192	14.9288	FS	Mixed breed	2013	EUTH	4.3	4	3	3	Neoplasia	Neurological	Neoplastic	3	2	1		1	0	0
1193	16.0658	FS	Mixed breed	2015	EUTH	2.85	3	3	3	Neoplasia	Cardiovascular	Neoplastic	3	2	1		0	0	0
1194	12.9342	FS	Mixed breed	2014	EUTH	2.75	0	3	3	Neoplasia	Gastrointestinal	Neoplastic	3	2	1	0	1	20	0
1195	11.0164	FS	Mixed breed	2014	EUTH	7.4	1	3	3	Neoplasia	Dermatologic	Neoplastic	3	2	1	0	0	0	0
1196	16.5397	MC	Mixed breed	2019	EUTH	2.9	0	0	0	Neoplasia	Systemic	Neoplastic	3	2	1	0	1	0	0
1197	13.8521	MC	Mixed breed	2018	EUTH	5.5	0	3	3	Neoplasia	Respiratory	Neoplastic	3	3	1		0	0	0
1198	14.8575	FS	Maine Coon	2015	EUTH	4.75	4	3	3	Neoplasia	Musculoskeletal	Neoplastic	3	2	1	0	0	0	0
1199	13.3753	MC	Mixed breed	2016	EUTH	6	3	3	3	Neoplasia	Neurological	Neoplastic	3	5	1		1	20	0
1200	11.9945	FS	Mixed breed	2015	EUTH	6.7	3	3	3	Diaphragmatic hernia	Musculoskeletal	Undetermined	3	2	0		0
1201	13.2466	FS	Siamese	2015	EUTH	3.5	4	3	3	Neoplasia	Systemic	Neoplastic	3	2	1		1	20	0
1202	8.40822	FS	Persian	2017	EUTH	2.3	0	0	0	Neoplasia	Dermatologic	Neoplastic	3	2	1		0
1203	16.4411	MC	Mixed breed	2015	EUTH	4.2	4	3	3	Neoplasia	Respiratory	Neoplastic	3	2	1		1	20	0
1204	12.526	FS	Mixed breed	2015	EUTH	3.25	4	3	3	Neoplasia	Neurological	Neoplastic	3	2	1	0	0	20	0
1205	17.0137	FS	Siamese	2016	EUTH	4.7	0	3	3	Neoplasia	Respiratory	Neoplastic	3	2	1	0	1	0	0
1206	15.5452	FS	Mixed breed	2017	EUTH	2.5	3	3	3	Neoplasia	Genital	Neoplastic	1	1	1		0	0	0
1207	11.6986	MC	Mixed breed	2016	EUTH	7	3	0	0	Neoplasia	Hepatic	Neoplastic	3	2	1		0	20	0
1208	10.9699	FS	Siamese	2016	EUTH	5	3	3	3	Neoplasia	Respiratory	Neoplastic	3	2	1		0	20	0
1209	11.0466	MC	Tonkinese	2016	EUTH	2.9	3	0	0	Neoplasia	Respiratory	Neoplastic	3	2	1		1
1210	11.1534	MC	Mixed breed	2016	EUTH	5.68	4	3	3	Neoplasia	Systemic	Neoplastic	3	4	1	0	0	5	0
1211		MC	Mixed breed	2016	EUTH	4.4	0	0	0	Neoplasia	Respiratory	Neoplastic	3	2	1	0	1	20	0
1212	10.6329	FS	Mixed breed	2017	DIED	3	0	0	0	Neoplasia	Systemic	Neoplastic	3	2	1		0	0	0
1213	16.5781	FS	Mixed breed	2017	EUTH	3.5	4	3	3	Drug Reaction	Systemic	Toxic	3	3	0	0	1	20	1
1214	11.8575	MC	Himalayan	2017	EUTH	6.3	3	0	1	Neoplasia	Respiratory	Neoplastic	3	2	1		0	0	0
1215	16.6247	MC	Mixed breed	2018	EUTH	4.1	3	3	3	Heart Failure	Cardiovascular	Undetermined	3	2	0	1	1	20	0
1216	13.4877	FS	Mixed breed	2017	EUTH	3.3	1	0	0	Neoplasia	Gastrointestinal	Neoplastic	3	2	1		0	0	0
1217	7.03562	FS	Mixed breed	2019	EUTH	4	0	0	1	Sepsis	Systemic	Infectious	3	2	0		1	20	0
1218	7.7589	F	Mixed breed	1989	DIED	4.2	4	3	3	Neoplasia	Neurological	Neoplastic	0	1	1		0
1219		FS	Mixed breed	1990	EUTH		4	3	3	Osteoarthritis	Musculoskeletal	Degenerative	5	1	0		0	0	0
1220	8.99726	FS	Mixed breed	1990	EUTH	3	3	3	3	Neoplasia	Cardiovascular	Neoplastic	5	1	1		0	0	0
1221	11.2356	MC	Mixed breed	1990	EUTH	5.6	4	0	0	Neoplasia	Endocrine	Neoplastic	5	1	1		0	0	0
1222	15.4959	FS	Mixed breed	1997	EUTH	4.4	0	0	0	Neurologic Disease - Unknown	Neurological	Undetermined	5	1	0		0
1223	19.2849	MC	Siamese	1992	EUTH	9.1	0	3	1	Neoplasia	Endocrine	Neoplastic	5	1	1		1	1	0
1224	10.5452	MC	Mixed breed	1992	EUTH	4.8	4	3	3	Neoplasia	Neurological	Neoplastic	0	1	1		0	0	0
1225	0.567123	MC	Mixed breed	1992	EUTH	3.8	3	0	0	Neoplasia	Respiratory	Neoplastic	5	1	1		0
1226	4.87123	MC	Mixed breed	1994	EUTH	7.2	0	0	3	Neoplasia	Endocrine	Neoplastic	5	1	1		0
1227	1.91781	MC	Persian	1994	EUTH	3.3	0	3	3	Neoplasia	Hepatic	Neoplastic	5	1	1		0
1228	7.08219	MC	Mixed breed	1994	EUTH	5.3	3	0	0	Neoplasia	Hematopoetic	Neoplastic	5	1	1		0	6	0
1229	13.6685	FS	Mixed breed	1995	DIED	3.4	0	0	0	Neurologic Disease - Unknown	Neurological	Undetermined	0	1	0		0
1230	16.6904	MC	Somali	2002	EUTH	3.5	3	3	3	Neoplasia	Respiratory	Neoplastic	5	1	1		0	0	0
1231	10.3671	FS	Mixed breed	1997	DIED	3.2	4	0	0	Acute Renal Failure	Urological	Degenerative	5	1	0		0	0	0
1232	9.26301	FS	Mixed breed	1997	EUTH	4.58	0	0	0	Neoplasia	Neurological	Neoplastic	0	1	1		0
1233	8.59726	MC	Mixed breed	1997	EUTH	8.6	0	0	0	Neoplasia	Endocrine	Neoplastic	5	1	1		0
1234	13.7342	MC	Mixed breed	1997	EUTH	4.4	0	3	3	Neoplasia	Gastrointestinal	Neoplastic	5	1	1		1	20	0
1235	15.3562	FS	Mixed breed	1998	DIED	5.4	0	3	3	Neoplasia	Neurological	Neoplastic	0	1	1		0	0	0
1236	12.3479	MC	Mixed breed	2001	EUTH	4	3	0	0	Neoplasia	Endocrine	Neoplastic	5	1	1		0	4	0
1237	16.5068	MC	Mixed breed	1999	DIED	5.6	0	0	0	Neoplasia	Neurological	Neoplastic	0	1	1	0	0	20	0
1238	15.1781	FS	Himalayan	2002	EUTH	3	0	3	3	Hyperthyroidism	Endocrine	Metabolic	0	1	0	0	1	0	0
1239	14.3479	MC	Mixed breed	2000	DIED	6.12	3	3	3	Neoplasia	Endocrine	Neoplastic	5	1	1		0	2	0
1240	10.4137	FS	Mixed breed	2000	EUTH	5.6	3	3	3	Neoplasia	Neurological	Neoplastic	0	1	1		0
1241	10.5753	MC	Mixed breed	2001	EUTH	4	1	3	3	Neoplasia	Neurological	Neoplastic	0	1	1	1	1	0	0
1242	9.65479	FS	Scottish Fold	2001	EUTH	5.1	3	3	3	Neoplasia	Neurological	Neoplastic	0	1	1	0	1
1243	13.9836	FS	Mixed breed	2001	EUTH	4.3	3	0	0	Neoplasia	Neurological	Neoplastic	0	1	1		0
1244	15.4521	FS	Mixed breed	2003	EUTH	6.5	0	0	0	Neoplasia	Neurological	Neoplastic	0	1	1	0	0	0	0
1245	14.0384	MC	Mixed breed	2007	EUTH	5.4	0	0	0	Neoplasia	Neurological	Neoplastic	0	1	1		0	20	0
1246	10.0959	MC	Mixed breed	2005	EUTH	5.4	0	3	3	Neoplasia	Neurological	Neoplastic	0	1	1	0	0	0	0
1247	2.93425	M	Mixed breed	2003	EUTH	4	0	3	3	Neoplasia	Musculoskeletal	Neoplastic	5	1	1		0	8	0
1248	14.0822	FS	Abyssinian	2003	EUTH	3.6	3	3	3	Neoplasia	Systemic	Neoplastic	5	1	1		0
1249	19.2356	MC	Mixed breed	2006	DIED	5.26	3	0	1	Neoplasia	Neurological	Neoplastic	0	1	1		0
1250	5.85205	FS	Mixed breed	2003	EUTH	5.5	0	0	0	Trauma	Respiratory	Traumatic	0	1	0		0
1251	8.53151	FS	Mixed breed	2004	EUTH	5.75	0	0	0	Neoplasia	Neurological	Neoplastic	0	1	1		0
1252	8.2	MC	Mixed breed	2003	EUTH		0	3	3	Neoplasia	Neurological	Neoplastic	0	1	1		0
1253	15.7973	MC	Mixed breed	2005	EUTH	3.7	3	3	3	Neoplasia	Endocrine	Neoplastic	5	1	1	0	1	0	0
1254	9.05479	FS	Persian	2004	EUTH	3.1	0	3	3	Neoplasia	Neurological	Neoplastic	0	1	1		0
1255	7.98356	FS	Mixed breed	2006	EUTH	4.5	0	3	3	Neoplasia	Endocrine	Neoplastic	5	1	1	0	0
1256	12.989	MC	Mixed breed	2005	EUTH	5.32	3	3	3	Neoplasia	Neurological	Neoplastic	0	1	1		0
1257	14.1068	FS	Mixed breed	2005	EUTH	3.9	3	3	3	Pneumonia	Respiratory	Inflammatory	5	1	0		1	0	0
1258	10.4219	FS	Mixed breed	2005	EUTH	8.6	0	3	3	Neoplasia	Hematopoetic	Neoplastic	5	1	1		0
1259	15.5726	FS	Mixed breed	2006	EUTH	3.9	0	3	3	Neoplasia	Hepatic	Neoplastic	5	1	1		1	20	0
1260	12.126	FS	Mixed breed	2006	EUTH	4.32	3	3	3	Neoplasia	Neurological	Neoplastic	0	1	1		1	20	0
1261	2.31233	MC	Mixed breed	2008	EUTH	4.1	0	0	0	FIP	Systemic	Infectious	0	1	0		0	20	0
1262	10.9178	MC	Mixed breed	2007	EUTH	4.2	3	3	3	Neoplasia	Neurological	Neoplastic	0	1	1		1	0	0
1263	6.67397	MC	Mixed breed	2008	EUTH	5.6	3	0	0	Neoplasia	Neurological	Neoplastic	0	1	1		0
1264	12.0247	FS	Mixed breed	2008	DIED	5.9	3	3	3	Neoplasia	Neurological	Neoplastic	0	1	1		1	0	0
1265	15.2959	FS	Maine Coon	2011	DIED	6.7	4	3	3	Pneumonia	Respiratory	Inflammatory	5	1	0		0	0	0
1266	11.6603	MC	Himalayan	2009	EUTH	3.9	3	3	3	Neoplasia	Neurological	Neoplastic	0	1	1		0	0	0
1267	9.41096	FS	Mixed breed	2009	DIED	3.28	0	0	0	Chronic Renal Failure	Urological	Degenerative	0	1	0	0	1	6	1
1268	1.33973	MC	Mixed breed	2009	EUTH	3.5	0	0	0	Neoplasia	Musculoskeletal	Neoplastic	5	1	1	0	0
1269	20.3644	FS	Mixed breed	2014	EUTH	3.07	0	3	3	Neoplasia	Neurological	Neoplastic	0	1	1		1	1	0
1270	7.51507	MC	Himalayan	2009	EUTH	3.73	0	3	3	Neoplasia	Respiratory	Neoplastic	5	1	1		0	0	0
1271	15.2164	MC	Mixed breed	2012	EUTH	3.6	3	3	3	Neoplasia	Neurological	Neoplastic	0	1	1		1	20	0
1272	14.6411	FS	Mixed breed	2012	EUTH	5.6	3	0	0	Neoplasia	Endocrine	Neoplastic	5	1	1		0	0	0
1273		M	Mixed breed	2010	EUTH	3	4	3	3	Neoplasia	Neurological	Neoplastic	0	1	1		1	0	0
1274	15.6712	MC	Siamese	2010	EUTH	3.1	4	3	3	Neoplasia	Neurological	Neoplastic	0	1	1	0	0	0	0
1275	13.0384	MC	Mixed breed	2010	EUTH	6.1	4	3	3	Neoplasia	Endocrine	Neoplastic	5	1	1		0	6	0
1276	10.2767	FS	Mixed breed	2015	EUTH	5.8	0	0	0	Gastroeneritis	Gastrointestinal	Undetermined	5	1	0		0	4	0
1277	11.0055	FS	Mixed breed	2011	EUTH	4	3	3	3	Neoplasia	Hematopoetic	Neoplastic	5	1	1	0	0	0	0
1278	5.04384	MC	Mixed breed	2012	EUTH	5.3	3	3	3	Myopathy	Musculoskeletal	Undetermined	0	1	0		0	0	0
1279	9.51233	MC	Mixed breed	2013	DIED	7.2	3	0	0	Neoplasia	Endocrine	Neoplastic	5	1	1	0	0	20	0
1280	7.28493	MC	Himalayan	2016	EUTH	3.2	0	3	3	FIP	Systemic	Infectious	0	1	0		0	0	0
1281	11.0082	MC	Mixed breed	2019	EUTH	5.9	3	3	3	Neoplasia	Endocrine	Neoplastic	5	1	0		1	0	0
1282	7.93973	MC	Mixed breed	2016	EUTH	7.6	0	3	3	Neoplasia	Neurological	Neoplastic	0	1	1		0
1283	15.4685	FS	Mixed breed	2007	EUTH	5.2	3	0	0	Neoplasia	Neurological	Neoplastic	6	1	1		1	0	0
1284	14.7479	FS	Mixed breed	1990	EUTH	2.5	4	3	3	Chronic Renal Failure	Urological	Degenerative					1	4	1
1285	15.9781	MC	Mixed breed	1993	DIED	4.7	1	3	3	Thrombus	Cardiovascular	Ischemic					0	0	0
1286	17.211	MC	Mixed breed	1992	EUTH	3.80682	0	0	3	DM	Endocrine	Metabolic					1	0	0
1287	10.5534	MC	Mixed breed	1991	EUTH	4.6	3	3	3	Gastroeneritis	Gastrointestinal	Inflammatory					0	0	0
1288	15.6192	FS	Mixed breed	1996	EUTH	3.024	3	3	3	Degeneerative Myelopathy	Neurological	Degenerative					0	0	0
1289	10.8411	MC	Mixed breed	1989	EUTH		4	3	3	Laryngitis	Respiratory	Inflammatory					0
1290	19.611	FS	Mixed breed	2001	EUTH	3.42	3	0	0	Hyperthyroidism	Endocrine	Metabolic				0	1	4	0
1291	14.6411	FS	Mixed breed	1997	DIED	3.2	3	0	3	Neurologic Disease - Unknown	Neurological	Toxic					0	0	0
1292	12.1151	MC	Mixed breed	1995	EUTH	3.6	3	0	3	FIP	Neurological	Infectious				0	1
1293	7.11233	MC	Burmese	1990	DIED	4	3	0	0	Sepsis	Systemic	Infectious				0	0
1294	6.2	MC	Mixed breed	1990	EUTH	7.04545	3	3	3	Ureteral obtruction	Urological	Inflammatory					0	0	0
1295	5.0274	MC	Abyssinian	1989	EUTH	2.4	4	0	3	Amyloidosis	Systemic	Inflammatory					0	12	1
1296	12.2329	MC	Siamese	1991	EUTH	3.3	3	0	3	Chronic Renal Failure	Urological	Infectious					0	20	1
1297	5.90685	FS	Mixed breed	1989	DIED	3.4	4	3	1	Pneumonia	Respiratory	Infectious					0
1298	16.2904	MC	Mixed breed	1990	DIED	3.6	3	0	3	Trauma	Systemic	Traumatic					0
1299	14.6685	MC	Mixed breed	1989	EUTH	4.6875	3	0	0	HCM	Cardiovascular	Degenerative				1	0
1300	13.9616	MC	Mixed breed	1994	EUTH	5	3	0	3	Neurologic Disease - Unknown	Neurological	Undetermined					1	4	0
1301	2.76986	F	Siamese	1989	EUTH		4	3	3	Anaphylaxis	Systemic	Inflammatory					0
1302	16.2795	FS	Mixed breed	1998	EUTH	2	3	3	3	Chronic Renal Failure	Urological	Degenerative					0	20	1
1303	10.4575	MC	Mixed breed	1994	EUTH	5.1	3	0	0	Heart Failure	Cardiovascular	Degenerative				0	1	4	0
1304	12.1671	FS	Himalayan	1996	EUTH	2.7	0	0	3	PF	Dermatologic	Inflammatory					0	20	0
1305	15.8	MC	Siamese	1989	EUTH	4.2	3	3	3	Chronic Renal Failure	Urological	Degenerative					0	0	1
1306	12.9342	FS	Mixed breed	2000	EUTH	4.54	1	3	3	Pneumonia	Respiratory	Infectious					0	7	0
1307	9.64931	MC	Mixed breed	1994	EUTH		1	0	0	Stomatitis	Gastrointestinal	Inflammatory					0	0	0
1308		FS	Mixed breed	1990	EUTH	3.2	4	0	0	Behavioral	Urological	Inflammatory					0
1309	10.863	MC	Mixed breed	1989	EUTH	4.31818	3	0	0	DM	Endocrine	Metabolic				0	0
1310	11.737	FS	Mixed breed	1999	EUTH	5.3	0	0	3	Hyperthyroidism	Endocrine	Metabolic				0	1	20	0
1311	8.56164	MC	Mixed breed	1990	DIED	3.2	0	0	0	Pancreatitis	Endocrine	Inflammatory					0	0	0
1312	10.4795	MC	Burmese	1991	EUTH	4.6	3	0	0	DM	Endocrine	Metabolic					0
1313	2.80274	MC	Mixed breed	1990	EUTH	4.32	3	0	0	Trauma	Systemic	Traumatic					0
1314	8.00548	MC	Mixed breed	1989	EUTH	4.6	0	1	3	Chylothorax	Respiratory	Undetermined					0
1315	10.6411	FS	Mixed breed	1989	EUTH		4	3	3	Myeloproliferative disease	Hematopoetic	Undetermined					0
1316	10.7753	FS	Mixed breed	1989	EUTH	3.2	4	3	3	Chronic Renal Failure	Urological	Infectious					0	20	1
1317	13.0849	MC	Mixed breed	1989	EUTH	5	4	0	1	Infection - Fungal	Systemic	Infectious					0
1318	9.43562	FS	Himalayan	1994	EUTH	3.5	1	3	3	Chronic Renal Failure	Urological	Anatomic/congential					0	9	1
1319	18.874	FS	Mixed breed	1992	EUTH	1.76	0	0	0	Hyperthyroidism	Endocrine	Metabolic				0	1	1	0
1320	12.9342	FS	Mixed breed	1989	EUTH	3.9	4	0	0	Cholangiohepatitis	Hepatic	Inflammatory					0	0	0
1321	2	MC	Mixed breed	1990	EUTH	9.2	3	1	1	FIP	Systemic	Infectious					0
1322	3.45205	FS	Mixed breed	1991	EUTH	5.45455	3	0	3	Hepatic Lipodosis	Hepatic	Metabolic					0
1323	3.88767	M	Mixed breed	1989	DIED	3.4	4	1	0	Thrombus	Cardiovascular	Ischemic					0
1324	9.7726	F	Mixed breed	1990	EUTH	3.63636	3	1	0	Stomatitis	Gastrointestinal	Inflammatory					0
1325	18.5288	FS	Mixed breed	1989	EUTH		4	3	3	Pneumonia	Respiratory	Infectious				0	1
1326		MC	Siamese	1992	EUTH	3.2	3	3	3	DM	Endocrine	Metabolic					1	20	0
1327	1.23562	F	Mixed breed	1989	DIED		4	3	3	Trauma	Respiratory	Traumatic					0
1328	2.26575	M	Mixed breed	1989	EUTH	6	3	3	3	FIP	Systemic	Infectious					0
1329	0.679452	M	Mixed breed	1989	DIED	3.4	4	1	3	Bone Marrow Hypoplasia	Hematopoetic	Infectious					0
1330	1.26575	F	Mixed breed	1989	EUTH	1.8	4	1	3	Infectious - Viral	Hematopoetic	Infectious					0
1331	2.52877	M	Mixed breed	1989	DIED		4	3	3	Trauma	Systemic	Traumatic					0
1332	1.55342	MC	Himalayan	1989	EUTH	3.14	4	3	3	Hemmorhage	Hematopoetic	Undetermined					0
1333	0.452055	M	Mixed breed	1989	EUTH		4	3	3	FIP	Systemic	Infectious				0	0		0
1334	0.739726	M	Mixed breed	1989	EUTH	2.72727	3	0	3	FIP	Systemic	Infectious					0	0	0
1335	9.6137	FS	Mixed breed	1989	EUTH		4	3	3	Acute Renal Failure	Urological	Infectious				0	0	6	1
1336	1.63836	M	Mixed breed	1989	DIED	4.6	3	0	0	Anemia	Hematopoetic	Undetermined					0	0	0
1337	9.88219	MC	Mixed breed	1989	EUTH	4.1	3	0	1	Chronic Renal Failure	Urological	Degenerative					0	0	1
1338	0.468493	M	Persian	1989	EUTH	1.3	4	3	3	FIP	Systemic	Infectious					0
1339	0.575342	F	Unclassified	1989	EUTH	1.875	4	0	0	FIP	Systemic	Infectious					0
1340	0.372603	M	Sphynx	1989	EUTH	1.81818	4	0	0	FIP	Systemic	Infectious					0	10	0
1341	12.6904	MC	Mixed breed	1989	DIED	6.28	0	3	3	Thrombus	Cardiovascular	Ischemic				1	0	0	0
1342	7.53425	MC	Mixed breed	1989	DIED	4.4	3	3	3	Congestive Heart Failure	Cardiovascular	Degenerative				1	0	6	0
1343	13.7397	MC	Mixed breed	1989	DIED	6.2	0	3	3	HCM	Cardiovascular	Degenerative				1	0	0	0
1344	6.60822	MC	Mixed breed	1989	EUTH	5.6	4	3	3	Chronic Renal Failure	Urological	Undetermined					0	0	1
1345	6.74795	MC	Mixed breed	1989	EUTH		4	3	3	Infection - Bacterial	Musculoskeletal	Infectious					0
1346	10.7178	MC	Mixed breed	1989	DIED	4.8	4	0	0	Thrombus	Cardiovascular	Ischemic					0
1347	2.74247	FS	Mixed breed	1989	EUTH	4.4	4	3	3	Chronic Renal Failure	Urological	Anatomic/congential				1	0	7	1
1348	0.550685	F	Siamese	1989	DIED	1.4	4	0	0	FIP	Neurological	Infectious					0
1349	5.74247	MC	Mixed breed	1989	EUTH	4.2	1	3	3	Infection - Bacterial	Musculoskeletal	Infectious					0	20	0
1350	7.7726	MC	Mixed breed	1989	EUTH	6.8	4	3	3	Saddle Thrombus	Cardiovascular	Ischemic				1	0
1351	13.611	MC	Mixed breed	2000	EUTH	3.2	0	0	0	Acute Renal Failure	Urological	Inflammatory				0	0	20	1
1352	10.8137	MC	Balinese	1990	EUTH	3.6	3	0	0	Bronchitis	Respiratory	Inflammatory					0	0	0
1353	0.539726	F	Persian	1989	EUTH	0.965909	4	0	3	FIP	Systemic	Infectious					0
1354	1.78904	F	Mixed breed	1989	EUTH		4	3	3	Pyothorax	Respiratory	Infectious					0
1355	0.780822	M	Mixed breed	1989	EUTH	6.13636	4	3	3	Trauma	Systemic	Traumatic					0
1356	13.8082	MC	Mixed breed	1989	EUTH	5.9	4	3	3	Hepatitis	Hepatic	Inflammatory					0
1357	1.72603	MC	Maine Coon	1989	DIED	3.97	3	0	0	Respiratory - Undetermined	Respiratory	Undetermined					0
1358	0.854795	FS	Mixed breed	1989	DIED	1.8	0	0	3	Pneumonia	Respiratory	Infectious					0	0	0
1359	0.745205	F	Mixed breed	1989	EUTH	1.3	4	3	3	Chronic Renal Failure	Urological	Undetermined					0	0	1
1360	7.86027	FS	Mixed breed	1989	EUTH	3.8	3	0	0	Infection - Fungal	Respiratory	Infectious					0
1361	11.1863	FS	Mixed breed	1989	EUTH	3.5	4	3	3	Hepatic Lipodosis	Hepatic	Metabolic					1
1362	2.81918	FS	Mixed breed	1989	EUTH	2.8	3	3	3	Thrombus	Cardiovascular	Ischemic				1	0
1363	2.84658	MC	Mixed breed	1989	EUTH	5	4	3	3	HCM	Cardiovascular	Degenerative				1	0
1364	2.09315	M	Mixed breed	1990	EUTH	3.9	1	3	3	Trauma	Systemic	Traumatic				0	0
1365	13.5699	MC	Mixed breed	1991	EUTH	4.7	4	0	3	Meningioencephalitis	Neurological	Undetermined					0	1	0
1366	5.86027	MC	Mixed breed	1989	EUTH	5.5	4	3	3	Saddle Thrombus	Cardiovascular	Ischemic				1	0
1367	3.67397	FS	Mixed breed	1989	EUTH	4.5	4	3	3	Infection - Fungal	Systemic	Infectious					0	8	0
1368	6.34795	MC	Mixed breed	1989	DIED	5	3	0	3	Neurologic Disease - Unknown	Neurological	Undetermined					0
1369		M	Birman	1989	EUTH		4	3	3	Undetermined	Undetermined	Undetermined					0
1370		F	Birman	1989	EUTH		4	3	3	Undetermined	Undetermined	Undetermined					0
1371	0.312329	F	Persian	1989	EUTH	0.7	4	3	3	FIP	Systemic	Infectious				0	0	10	0
1372		F	Birman	1989	EUTH		4	3	3	Undetermined	Undetermined	Undetermined					0
1373	7.72877	MC	Siamese	1989	EUTH		4	3	3	Neurologic Disease - Unknown	Neurological	Undetermined					0	13	0
1374	0.093151	M	Mixed breed	1989	DIED		4	3	3	Undetermined	Undetermined	Undetermined					0
1375	9.72603	MC	Mixed breed	1989	EUTH		4	3	3	Saddle Thrombus	Cardiovascular	Ischemic				1	1	8	0
1376	0.117808	M	Mixed breed	1989	EUTH		4	3	3	Undetermined	Undetermined	Undetermined					0
1377	7.96712	FS	Mixed breed	1997	DIED	3.3	0	3	3	Undetermined	Undetermined	Undetermined					0	0	1
1378	2.31781	MC	Mixed breed	1989	EUTH	4.5	4	1	3	Cholangiohepatitis	Hepatic	Inflammatory				0	0
1379	1.06849	FS	Mixed breed	1989	DIED	1.2	4	3	3	Congenital	Neurological	Anatomic/congential					0
1380	8.00274	FS	Mixed breed	1989	DIED	4.1	4	3	3	Undetermined	Hepatic	Undetermined					0
1381		FS	Mixed breed	1989	DIED	4	4	1	3	HCM	Cardiovascular	Degenerative				1	0	14	0
1382	0.235616	M	Mixed breed	1989	EUTH		4	3	3	Congenital	Cardiovascular	Anatomic/congential				1	0
1383	13.2877	FS	Mixed breed	1989	DIED	6	1	0	3	Neurologic Disease - Unknown	Neurological	Undetermined					0	0	0
1384	12.074	FS	Mixed breed	1989	EUTH	3	3	1	3	Heart Failure	Cardiovascular	Degenerative				1	0	0	0
1385	9.07123	MC	Mixed breed	1991	EUTH	4.54545	1	1	0	Chronic Renal Failure	Urological	Degenerative					0	1	1
1386	0.30137	F	Persian	1989	EUTH	0.8	0	0	3	Pneumonia	Respiratory	Undetermined					0
1387		F	Mixed breed	1989	EUTH		4	3	3	Trauma	Systemic	Traumatic					0
1388	8.99452	MC	Mixed breed	1989	DIED	4.1	4	0	0	Infection - Bacterial	Musculoskeletal	Infectious					0
1389	8.09589	FS	Abyssinian	1989	DIED	2.9	4	0	0	Chronic Renal Failure	Urological	Infectious					0	20	1
1390	7.74795	MC	Mixed breed	1990	EUTH	4.2	3	0	0	Stomatitis	Gastrointestinal	Inflammatory					0
1391	4.52877	FS	Tonkinese	1989	EUTH		0	3	3	Panniculitis	Dermatologic	Undetermined					0
1392	4.12603	M	Mixed breed	1989	EUTH	4.54545	1	3	3	Trauma	Musculoskeletal	Traumatic					0
1393	10.1452	FS	Mixed breed	1989	EUTH		4	1	3	Peritonitis	Gastrointestinal	Infectious					0
1394	8.01918	FS	Mixed breed	1997	EUTH	5.4	0	0	0	Chronic Renal Failure	Urological	Degenerative					0	6	1
1395	3.66575	M	Mixed breed	1989	EUTH		0	0	0	Infection - Fungal	Neurological	Infectious					0
1396	4.10137	MC	Siamese	1990	EUTH	4.7	4	1	0	Infection - Bacterial	Hematopoetic	Infectious				0	0
1397	2.03288	F	Birman	1989	EUTH	2.9	0	0	3	FIP	Systemic	Infectious					0
1398	0.372603	M	Chartreux	1989	EUTH	2.27273	0	0	0	FIP	Systemic	Infectious					0
1399	3.2274	M	Mixed breed	1989	EUTH	4.09091	0	1	0	Foreign body	Respiratory	Traumatic					0
1400	9.87945	MC	Mixed breed	1992	EUTH	5.06	3	0	3	Peritonitis	Hepatic	Infectious					0
1401	3.24384	MC	Manx	1989	EUTH	3.8	4	3	3	Infection - Bacterial	Gastrointestinal	Infectious					0
1402	10.2137	FS	Mixed breed	1989	EUTH	3.45	4	3	3	Trauma	Respiratory	Traumatic					0
1403	5.2274	FS	Mixed breed	1989	DIED	4.9	4	3	3	Trauma	Systemic	Traumatic					0	14	0
1404		M	Siamese	1989	EUTH		4	0	0	Trauma	Neurological	Traumatic					0
1405	3.30685	F	Mixed breed	1989	DIED	3.4	3	0	3	Trauma	Systemic	Traumatic					0
1406	10.3233	FS	Mixed breed	1989	DIED	3.63636	1	0	0	Pyothorax	Respiratory	Infectious					0
1407	6.40274	MC	Mixed breed	1989	EUTH	4.3	3	0	0	Pleuritis	Respiratory	Infectious					0	0	0
1408	0.531507	F	Mixed breed	1989	EUTH	1.6	3	0	3	FIP	Neurological	Infectious					0	0	0
1409	0.542466	M	Mixed breed	1989	EUTH	3.4	3	3	3	FIP	Systemic	Infectious					0	10	0
1410	0.791781	F	Cornish Rex	1989	EUTH	1.2	4	0	0	FIP	Neurological	Infectious					0
1411	4.19726	FS	Mixed breed	1989	EUTH	3.5	4	0	0	Hepatic Lipodosis	Hepatic	Metabolic					0
1412	8.43836	MC	Himalayan	1989	DIED	7.6	4	0	0	Thrombus	Cardiovascular	Ischemic				0	0	20	0
1413	11.4658	FS	Siamese	1989	EUTH	5.5	0	3	3	Tracheitis	Respiratory	Undetermined					1	0	0
1414	1.48767	MC	Mixed breed	1989	EUTH	4.2	4	3	3	Acute Renal Failure	Urological	Toxic					0	3	1
1415	7.50959	MC	Mixed breed	1989	EUTH	4.4	0	0	0	Neurologic Disease - Unknown	Neurological	Undetermined					0
1416	1.19452	FS	Mixed breed	1990	EUTH	3.6	4	3	3	Trauma	Systemic	Traumatic					0
1417	1.54521	MC	Mixed breed	1990	DIED		0	3	3	Neurologic Disease - Unknown	Neurological	Undetermined					0
1418	11.6795	MC	Mixed breed	1990	EUTH	5.3	4	3	3	Saddle Thrombus	Cardiovascular	Ischemic				1	0	8	0
1419	0.693151	F	Japanese Bobtail	1990	EUTH		0	3	3	FIP	Systemic	Infectious					0
1420	9.5589	F	Abyssinian	1990	DIED	2.5	0	3	3	Chronic Renal Failure	Urological	Degenerative					0	4	1
1421	0.263014	M	Mixed breed	1990	EUTH	1.4	3	0	0	Infectious - Parasitic	Systemic	Infectious					0
1422	14.274	FS	Siamese	1997	EUTH		4	3	3	Trauma	Systemic	Traumatic					0
1423	1.59726	MC	Mixed breed	1990	EUTH	6.5	4	0	3	Trauma	Systemic	Traumatic					0
1424	7.57534	FS	Mixed breed	1990	EUTH	2.5	4	1	3	Chronic Renal Failure	Urological	Degenerative					0	20	1
1425	0.591781	M	Ocicat	1990	EUTH	2.84	4	0	0	FIP	Neurological	Infectious					0
1426	0.575342	FS	Mixed breed	1990	EUTH		3	0	0	Trauma	Dermatologic	Traumatic					0
1427	14.4329	MC	Mixed breed	1991	EUTH	4	3	1	1	Gastroeneritis	Gastrointestinal	Undetermined					0	0	0
1428	7.6411	FS	Siamese	1990	EUTH	6	4	0	0	Sepsis	Systemic	Infectious					0	1	0
1429	8.63562	FS	Mixed breed	1990	EUTH		3	3	3	Nasapharngeal Polyp	Respiratory	Inflammatory					0
1430	0.879452	F	Mixed breed	1990	EUTH	2.5	1	0	3	Gastroeneritis	Gastrointestinal	Infectious					0
1431	0.657534	MC	Mixed breed	1990	EUTH	2.25	3	0	0	Meningioencephalitis	Neurological	Inflammatory					0
1432	3.80822	MC	Siamese	1990	DIED	2.5	4	3	3	Sepsis	Systemic	Infectious					0	4	0
1433	1.79726	MC	Mixed breed	1990	EUTH	3.2	4	3	3	FIP	Systemic	Infectious				0	0	6	0
1434	4.67671	FS	Mixed breed	1990	EUTH	2.4	4	1	0	Infectious - Viral	Systemic	Infectious					0
1435	2.75342	FS	Mixed breed	1990	EUTH	3.02	4	3	3	Neurotoxin	Neurological	Toxic					0
1436	12.7562	FS	Mixed breed	1990	EUTH	3.18182	1	3	3	Chronic Renal Failure	Urological	Inflammatory					0	4	1
1437	0.794521	M	Mixed breed	1990	EUTH		1	3	3	Foreign body - migrating	Systemic	Infectious					0
1438	0.887671	MC	Persian	1990	EUTH	3	0	0	3	Chronic Renal Failure	Urological	Anatomic/congential					0	9	1
1439	3.2411	M	Abyssinian	1990	EUTH	2.3	4	3	3	Amyloidosis	Systemic	Anatomic/congential					0	20	1
1440	0.649315	M	Mixed breed	1990	EUTH	2.72	0	0	0	Neurologic Disease - Unknown	Neurological	Undetermined					0
1441	5.84658	MC	Manx	1990	EUTH		1	0	0	FIP	Systemic	Infectious					0	0	0
1442	0.123288	F	Mixed breed	1990	EUTH	0.425243	4	3	3	Thrombus	Cardiovascular	Ischemic				0	0
1443	2.16438	FS	Mixed breed	1990	EUTH	3.65	0	0	0	Foreign body	Respiratory	Traumatic				0	0	8	0
1444	4.88219	FS	Mixed breed	1990	EUTH	3.4	4	3	3	Acute Renal Failure	Urological	Toxic					0	3	1
1445	1.51233	MC	Mixed breed	1991	EUTH	3.5	4	3	3	Trauma	Systemic	Traumatic					0
1446	8.75342	MC	Mixed breed	1997	EUTH	5.2	0	0	0	Anesthetic complication	Neurological	Ischemic					0
1447		M	Mixed breed	1990	EUTH		3	0	3	Chronic Renal Failure	Urological	Infectious					0	6	1
1448	17.0192	MC	Mixed breed	1990	EUTH	3.7	4	0	1	Undetermined	Undetermined	Undetermined					1	0	0
1449	0.734247	F	Mixed breed	1990	EUTH	1.2	0	0	0	FIP	Neurological	Infectious					0
1450	2.96164	MC	Mixed breed	1990	EUTH	4.5	3	0	3	Pyothorax	Respiratory	Infectious					0
1451		MC	Mixed breed	1990	EUTH		4	3	3	Trauma	Systemic	Traumatic					0
1452	0.810959	F	Burmese	1990	EUTH	1.4	0	0	0	Infectious - Viral	Systemic	Infectious					0	7	0
1453	0.120548	U	Mixed breed	1990	DIED	0.28	4	3	3	Undetermined	Undetermined	Undetermined					0
1454	12.0986	FS	Mixed breed	1991	DIED	4.31818	0	0	0	Trauma	Respiratory	Traumatic				0	0
1455	11.726	F	Mixed breed	2002	EUTH	4.9	3	0	3	Pneumonia	Respiratory	Inflammatory					0	13	0
1456	7.01096	MC	Mixed breed	1990	DIED	5.2	4	0	3	Infection - Fungal	Systemic	Infectious					0	20	1
1457	8.03836	MC	Mixed breed	1990	DIED	4.46	4	0	0	Pyothorax	Respiratory	Infectious					0	1	0
1458	1.03014	M	Mixed breed	1990	EUTH	4	4	3	3	Trauma	Systemic	Traumatic					0
1459	11.0356	MC	Mixed breed	1990	EUTH	5.45	3	0	3	Infection - Bacterial	Neurological	Infectious					0
1460	1.44932	M	Siamese	1991	EUTH	1.1	1	0	3	Megaesophagus	Gastrointestinal	Undetermined					0
1461	13.0301	FS	Siamese	2002	DIED	4.5	3	3	3	HCM	Cardiovascular	Degenerative				1	1
1462	2.07945	F	Mixed breed	1990	EUTH		4	3	3	Sepsis	Genital	Infectious					0
1463	8.09041	MC	Mixed breed	1990	EUTH		4	3	3	Urethral Obstruction	Urological	Inflammatory					0	0	0
1464	4.13151	MC	Mixed breed	1990	EUTH		3	0	3	Neurologic Disease - Unknown	Neurological	Undetermined					0
1465	10.3479	MC	Mixed breed	1990	EUTH	4.1	1	0	0	HCM	Cardiovascular	Degenerative				1	0	20	0
1466	10.1288	MC	Mixed breed	1990	EUTH	6.70455	4	0	0	Acute Renal Failure	Urological	Infectious					0	6	1
1467	2.15616	MC	Mixed breed	1990	EUTH	3.7	0	0	0	Infection - Bacterial	Neurological	Infectious					0
1468	1.49589	M	Persian	1990	EUTH	2.95455	4	3	3	FIP	Systemic	Infectious					0	20	0
1469	4.4274	MC	Mixed breed	1991	DIED	6	3	0	3	Pyothorax	Respiratory	Infectious					0
1470		FS	Mixed breed	1990	EUTH		4	3	3	FIP	Systemic	Infectious					0
1471	3.22192	F	Mixed breed	1990	DIED		4	3	3	Infection - Bacterial	Systemic	Infectious					0
1472	4.20548	MC	Mixed breed	1990	EUTH	3.5	1	1	0	Neurologic Disease - Unknown	Neurological	Undetermined					0	6	0
1473	1.36986	M	Mixed breed	1990	EUTH	4.59091	4	1	0	FIP	Systemic	Infectious					0
1474		FS	Himalayan	1990	EUTH	3.90909	4	1	0	Trauma	Systemic	Traumatic					0	7	0
1475	10.211	FS	Mixed breed	1991	EUTH	5.2	1	0	0	Pancreatitis	Endocrine	Inflammatory					0	0	0
1476	6.24658	MC	Siamese	1990	DIED	3.2	4	0	1	Infection - Fungal	Systemic	Infectious					0
1477	17.6274	MC	Mixed breed	1994	EUTH	3.9	3	0	3	DM	Endocrine	Metabolic					0
1478	12.2548	FS	Burmese	1990	EUTH	3.1	4	3	3	Trauma	Systemic	Traumatic					0
1479	6.01096	FS	Mixed breed	1990	EUTH	4.8	0	0	0	Neurologic Disease - Unknown	Neurological	Inflammatory					0	8	0
1480	17.389	FS	Mixed breed	1990	EUTH	3.32386	3	3	3	Chronic Renal Failure	Urological	Infectious					0	6	1
1481	10.737	MC	Himalayan	1990	EUTH	4.1	0	0	0	Chylothorax	Cardiovascular	Degenerative				1	1	0	0
1482	9.23836	FS	Mixed breed	1991	EUTH	4	3	0	0	DM	Endocrine	Metabolic					0
1483	16.537	MC	Mixed breed	1991	DIED	5.4	3	3	3	Thrombus	Neurological	Ischemic				1	1	0	0
1484	2.87671	FS	Mixed breed	1991	EUTH		0	0	0	FIP	Systemic	Infectious					0	10	0
1485	3.3863	FS	Mixed breed	1990	DIED	5.22	0	0	3	Hepatic Lipodosis	Hepatic	Metabolic					0
1486	5.39452	MC	Mixed breed	1990	EUTH	4.3	0	0	0	Chylothorax	Respiratory	Degenerative				1	0
1487	4.38356	FS	Siamese	1990	EUTH	4.3	4	0	0	Neurologic Disease - Unknown	Neurological	Undetermined					0
1488	4.37808	MC	Mixed breed	1990	EUTH	7	3	0	0	FIP	Systemic	Infectious					0
1489	0.515068	M	Mixed breed	1990	EUTH	1.7	0	0	3	FIP	Systemic	Infectious					0
1490	1.68219	MC	Mixed breed	1992	EUTH	4	0	3	3	Myopathy	Musculoskeletal	Degenerative					0
1491	13.4055	FS	Mixed breed	1990	EUTH	4.3	3	1	0	Neoplasia	Hematopoetic	Neoplastic					0	5	1
1492	15.6082	FS	Mixed breed	1993	EUTH	3.35227	3	3	3	Chronic Renal Failure	Urological	Degenerative				0	0	20	1
1493	9.42192	FS	Mixed breed	1990	EUTH	6.6	3	0	0	FCE	Neurological	Ischemic					0	7	0
1494	6.47671	MC	Abyssinian	1990	EUTH	3.86364	4	3	3	Chronic Renal Failure	Urological	Degenerative					0	4	1
1495	4.80274	MC	Mixed breed	1991	EUTH	3.9	4	3	3	Infectious - Parasitic	Systemic	Infectious					0	20	0
1496	2.68767	F	Mixed breed	1991	EUTH	4	3	0	0	Neurologic Disease - Unknown	Neurological	Undetermined					0
1497	5.44932	MC	Mixed breed	1990	EUTH	4.62	4	3	3	Trauma	Systemic	Traumatic					0
1498	7.38082	MC	Mixed breed	1991	EUTH	4.7	4	0	3	Pneumonia	Respiratory	Infectious					0
1499	1.52329	F	Mixed breed	1991	EUTH	2.4	4	3	3	Encephalitis	Neurological	Inflammatory					0
1500	3.53151	MC	Mixed breed	1991	DIED	4.09091	4	0	3	Intestinal foreign body	Gastrointestinal	Traumatic				0	0
1501	2.16438	M	Siamese	1991	EUTH	3.4	3	0	0	Infection - Unknown	Systemic	Infectious					0
1502	5.99726	MC	Mixed breed	1991	EUTH	4.56	3	0	0	ARDS	Respiratory	Inflammatory					0	8	0
1503	8.76712	FS	Mixed breed	1999	DIED	5.2	0	0	0	Pneumothorax	Respiratory	Undetermined					0
1504	18.0192	FS	Mixed breed	1998	EUTH	4.36	3	0	0	Chronic Renal Failure	Urological	Degenerative					0	4	1
1505	12.674	FS	Mixed breed	1991	EUTH	3.8	4	3	3	Hepatic Lipodosis	Hepatic	Metabolic					0
1506	0.627397	F	Mixed breed	1991	EUTH	1.47727	4	0	1	Infectious - Viral	Systemic	Infectious					0
1507	1.6274	F	Mixed breed	1991	EUTH	4.7	4	0	0	Degeneerative Myelopathy	Neurological	Degenerative					0
1508	4.31233	FS	Mixed breed	1994	EUTH	2.75	4	3	3	Chronic Renal Failure	Urological	Anatomic/congential					0	20	1
1509	7.66301	FS	Mixed breed	1991	EUTH		4	3	3	Pancreatitis	Endocrine	Inflammatory					0
1510	0.361644	M	Mixed breed	1991	EUTH	2.27273	0	0	3	FIP	Systemic	Infectious					0
1511	11.9616	MC	Siamese	1991	EUTH	2.8	0	0	0	Chronic Renal Failure	Urological	Degenerative					0	0	1
1512	0.742466	M	Persian	1991	EUTH	2.2	4	1	0	Infectious - Viral	Systemic	Infectious					0
1513	4.76438	MC	Mixed breed	1991	DIED	15.4545	4	3	3	HCM	Cardiovascular	Degenerative				1	0
1514	6.72329	MC	Mixed breed	1991	EUTH	6	4	3	3	Heart Failure	Cardiovascular	Degenerative				1	0	0	0
1515	2.72329	MC	Mixed breed	1991	DIED	5	3	3	3	Shock	Systemic	Undetermined					0	11	1
1516	0.964384	MC	Mixed breed	1991	EUTH		4	3	3	Trauma	Systemic	Traumatic					0
1517	0.906849	M	Mixed breed	1991	EUTH		4	0	3	Neurologic Disease - Unknown	Neurological	Undetermined					0
1518		M	Mixed breed	1991	EUTH	0.156	0	0	3	Sepsis	Musculoskeletal	Infectious				0	0
1519	13.8219	F	Mixed breed	1991	EUTH	6	3	0	3	Chronic Renal Failure	Urological	Toxic					1	3	1
1520	2.90411	M	Manx	1991	EUTH	3.18	4	0	3	Intestinal stricture	Gastrointestinal	Degenerative					0
1521	0.005479	F	Mixed breed	1991	DIED	0.05	4	3	3	Undetermined	Undetermined	Undetermined					0
1522	7.84932	FS	Siamese	1991	EUTH	3.86364	4	0	0	FIP	Systemic	Infectious					0	10	0
1523	8.7589	MC	Mixed breed	1991	EUTH	3.9	0	0	0	Neurologic Disease - Unknown	Neurological	Undetermined					0	0	0
1524	8.41644	MC	Mixed breed	1995	DIED		4	0	0	HCM	Cardiovascular	Degenerative				1	0
1525	10.874	MC	Mixed breed	1991	DIED	4.5	4	0	0	Heart Failure	Cardiovascular	Degenerative				1	0	0	0
1526	8.79178	MC	Mixed breed	1998	EUTH	2.5	0	0	0	Peritonitis	Hepatic	Infectious					1
1527	0.238356	M	Mixed breed	1991	EUTH		3	3	3	LUTD	Urological	Inflammatory					0
1528	4.95616	MC	Mixed breed	1991	EUTH	4	3	3	3	Congenital	Cardiovascular	Anatomic/congential					0
1529	0.128767	M	Mixed breed	1991	DIED	0.25	4	3	3	Gastroeneritis	Gastrointestinal	Infectious					0
1530	10.8767	FS	Mixed breed	2002	DIED	6.1	0	3	3	Respiratory - Undetermined	Respiratory	Undetermined					0
1531		M	Mixed breed	1991	EUTH	4.9	1	0	0	HCM	Cardiovascular	Degenerative				1	0
1532	0.178082	M	Mixed breed	1991	EUTH	0.275	4	0	3	Undetermined	Undetermined	Undetermined					0
1533	0.435616	F	Mixed breed	1991	EUTH	1.9	0	0	3	Acute Renal Failure	Urological	Infectious					0	20	1
1534	14.0247	F	Mixed breed	1991	EUTH	3.12	4	3	3	Hyperthyroidism	Endocrine	Metabolic				1	1
1535	4.34521	MC	Mixed breed	1993	EUTH	3.6	3	0	0	Stomatitis	Gastrointestinal	Inflammatory					0	1	0
1536	1.10685	F	Mixed breed	1992	EUTH	1	0	3	3	Meningitis	Neurological	Infectious					0	6	0
1537	1.19178	M	Mixed breed	1991	EUTH	4.4	3	0	3	Pyothorax	Respiratory	Infectious					0
1538	0.123288	F	Mixed breed	1991	DIED	0.85	4	3	3	Trauma	Hepatic	Traumatic					0
1539	2.34795	M	Mixed breed	1993	EUTH	3.3	3	0	3	Pyothorax	Respiratory	Infectious					0
1540		MC	Mixed breed	1991	EUTH		4	1	0	Infectious - Viral	Systemic	Infectious					0
1541	1.12055	MC	Mixed breed	1991	EUTH	3.86364	4	0	0	Trauma	Musculoskeletal	Infectious					0
1542		M	Balinese	1991	EUTH	1.9	4	0	0	FIP	Systemic	Infectious					0	10	0
1543		M	Mixed breed	1991	EUTH	2.38636	1	0	1	Hepatitis	Hepatic	Toxic					0	0	0
1544	5.60274	MC	Abyssinian	1992	EUTH	2.2	4	0	0	Trauma	Gastrointestinal	Traumatic					0
1545	11.1726	FS	Maine Coon	1991	DIED	4.4	0	0	0	Chylothorax	Respiratory	Undetermined					0
1546	4.14247	MC	Mixed breed	1991	EUTH	4.46	4	0	0	Amyloidosis	Urological	Inflammatory					0	1	1
1547	10.6603	FS	Siamese	1991	EUTH	3.74	0	0	0	Undetermined	Undetermined	Undetermined				0	1	11	0
1548	12.2247	MC	Mixed breed	1991	EUTH	5	3	0	0	Colitis	Gastrointestinal	Inflammatory					0	0	0
1549	0.273973	M	Mixed breed	1991	EUTH	1.5	3	0	0	FIP	Systemic	Infectious					0	10	0
1550	6.19178	F	Mixed breed	1991	EUTH		4	3	3	Neurologic Disease - Unknown	Neurological	Undetermined					0
1551	3.22466	MC	Siamese	1991	EUTH		4	3	3	Nasapharngeal Polyp	Respiratory	Inflammatory					0	0	0
1552	0.487671	M	Mixed breed	1991	EUTH	3	3	0	3	FIP	Systemic	Infectious					0	10	0
1553	8.30411	MC	Mixed breed	1991	EUTH	5.2	4	3	3	Chronic Renal Failure	Urological	Degenerative					0	0	1
1554	0.49589	M	Mixed breed	1991	EUTH		4	3	3	FIP	Systemic	Infectious					0
1555	3.31781	FS	Mixed breed	1991	DIED		4	0	0	Undetermined	Cardiovascular	Undetermined					0
1556	10.6493	MC	Mixed breed	2000	EUTH	3.8	0	0	0	Chronic Renal Failure	Urological	Degenerative					0	14	1
1557	2.37534	F	Tonkinese	1991	DIED	2.8	3	0	0	Drug Reaction	Neurological	Toxic					0
1558	0.454795	F	Persian	1991	EUTH	1.2	0	0	3	FIP	Systemic	Infectious					0
1559	13.4384	MC	Mixed breed	1991	EUTH		4	3	3	Chronic Renal Failure	Urological	Degenerative					0	20	1
1560	7.6	MC	Siamese	1992	EUTH	4.4	0	0	3	HCM	Cardiovascular	Degenerative				1	0
1561	0.342466	F	Mixed breed	1991	EUTH		4	3	3	Infectious - Viral	Systemic	Infectious					0
1562	16.2384	F	Mixed breed	1993	EUTH	5.6	3	0	0	Undetermined	Systemic	Inflammatory					0	0	0
1563	5.54521	MC	Mixed breed	1992	EUTH		1	1	0	Stomatitis	Gastrointestinal	Inflammatory					0
1564	12.5342	MC	Mixed breed	1992	EUTH	2	4	0	0	Infectious - Parasitic	Systemic	Infectious					0	6	0
1565	1.47397	FS	Persian	1992	EUTH	3	0	0	0	Neurological disease congential	Neurological	Anatomic/congential					0	7	0
1566	14.0164	FS	Mixed breed	1993	EUTH	4.8	3	0	0	DM	Endocrine	Metabolic					0	1	0
1567	4.58356	MC	Maine Coon	1992	EUTH	4.7	0	0	0	Infection - Fungal	Systemic	Infectious					0
1568		FS	Siamese	1992	EUTH	3.6	4	3	3	Megaesophagus	Musculoskeletal	Inflammatory					0
1569	0.569863	FS	Mixed breed	1992	EUTH		4	3	3	Trauma	Systemic	Traumatic					0
1570	4.68219	MC	Manx	1992	EUTH		3	3	3	Thrombus	Cardiovascular	Ischemic				1	0	1	0
1571	3.59452	MC	Mixed breed	1992	DIED	2.8	4	0	0	Liver shunt	Hepatic	Anatomic/congential					0
1572	8.65753	MC	Mixed breed	1992	EUTH	4.5	3	0	0	Hepatic Lipodosis	Hepatic	Metabolic					0
1573	15.4411	MC	Mixed breed	2007	DIED	5	3	0	0	DCM	Cardiovascular	Degenerative				1	0	20	0
1574	0.616438	F	Mixed breed	1992	EUTH	2.7	4	3	3	Pneumonia	Respiratory	Infectious					0
1575	20.6411	MC	Mixed breed	1992	EUTH		1	3	3	Thrombus	Cardiovascular	Ischemic				1	0	8	0
1576	6.96712	FS	Persian	1992	DIED	3.6	0	0	0	Undetermined	Hematopoetic	Undetermined					0
1577	9.67945	FS	Mixed breed	1992	EUTH	4.2	4	0	0	Infection - Fungal	Respiratory	Infectious					0
1578	0.876712	F	Manx	1992	EUTH	2.2	4	3	3	Thrombus	Cardiovascular	Ischemic					1
1579	0.769863	M	Bengal	1992	EUTH	4.3	0	3	3	Pneumonia	Respiratory	Infectious					0
1580	9.67671	FS	Mixed breed	1993	EUTH	4	1	3	3	Trauma	Systemic	Traumatic					0	0	0
1581	2.78904	MC	Mixed breed	1992	DIED	3	0	3	3	Intestinal foreign body	Gastrointestinal	Traumatic					0
1582	14.8384	MC	Mixed breed	1994	EUTH	2.8	0	3	3	DM	Endocrine	Metabolic					0	4	0
1583	6.97534	MC	Mixed breed	1997	EUTH	5.6	3	3	1	Myelodysplasia	Hematopoetic	Infectious					0
1584	0.117808	F	Turkish Angora	1992	EUTH	1.6	4	3	3	Neurologic Disease - Unknown	Undetermined	Undetermined					0
1585	0.117808	M	Turkish Angora	1992	EUTH		4	3	3	Undetermined	Undetermined	Undetermined					0
1586	10.863	FS	Mixed breed	1992	EUTH	7.7	0	3	3	Peritonitis	Gastrointestinal	Undetermined					0
1587	2.87671	F	Mixed breed	1992	EUTH	2.75	1	0	0	Heart Failure	Cardiovascular	Undetermined				1	0	20	0
1588	11.8822	MC	Mixed breed	1992	EUTH	3.7	4	3	3	Gastroeneritis	Gastrointestinal	Inflammatory					0
1589	5.90959	MC	Mixed breed	1992	EUTH		4	0	0	Meningitis	Neurological	Infectious					0
1590	5.33699	FS	Mixed breed	1992	DIED	6.4	0	3	3	Infection - Bacterial	Dermatologic	Infectious					0
1591	15.4548	MC	Mixed breed	1992	DIED	5.5	4	3	3	Pancreatitis	Endocrine	Inflammatory					0	1	0
1592	8.06849	MC	Mixed breed	1992	EUTH		3	3	3	Thrombus	Cardiovascular	Ischemic				1	0
1593	2.07123	MC	Mixed breed	1992	EUTH	7.45	4	3	3	Acute Renal Failure	Urological	Toxic					0	3	1
1594	11.8548	MC	Mixed breed	1993	DIED	4	3	3	3	Anesthetic Death	Systemic	Undetermined					1	0	1
1595	1.10685	MC	Persian	1992	EUTH	2	1	0	0	Gastroeneritis	Gastrointestinal	Infectious					0	9	0
1596	2.29863	FS	Mixed breed	1992	EUTH	2.2	3	0	0	Acute Renal Failure	Urological	Undetermined					0	20	1
1597	8.12329	FS	Mixed breed	1992	EUTH		0	3	3	Infection - Fungal	Respiratory	Infectious					0
1598	1.13151	FS	Himalayan	1992	EUTH	3.4	4	3	3	Neurotoxin	Neurological	Toxic					0
1599	16.6685	MC	Mixed breed	1993	EUTH	4.6	4	0	0	Chronic Renal Failure	Urological	Degenerative					1	0	1
1600	0.465753	M	Persian	1992	EUTH	1.6	3	0	3	FIP	Systemic	Infectious					0	8	0
1601	3.23014	FS	Mixed breed	1992	EUTH	4.3	0	0	3	Chylothorax	Respiratory	Undetermined					0
1602	6.27945	MC	Mixed breed	1992	DIED	4.8	1	0	0	Meningitis	Neurological	Infectious					1
1603	3.36712	FS	Persian	1992	EUTH	2.95	0	0	3	Hepatic Lipodosis	Hepatic	Metabolic					0
1604	13.589	FS	Mixed breed	1992	DIED	7.8	4	3	3	Chylothorax	Respiratory	Ischemic					0
1605	5.43288	FS	Mixed breed	1992	EUTH	3.4	3	0	0	Sepsis	Systemic	Infectious					0
1606	0.517808	F	Himalayan	1992	EUTH	1.45	4	0	3	Otitis	Dermatologic	Infectious					0
1607	7.28493	FS	Siamese	1992	DIED	3.9	3	3	3	Undetermined	Undetermined	Undetermined					0
1608	16.2986	MC	Mixed breed	1992	DIED	3.63636	3	0	3	Drug Reaction	Hematopoetic	Toxic					0	6	0
1609	8.30411	FS	Mixed breed	1992	DIED	5	3	0	0	Pyothorax	Respiratory	Infectious					0
1610	6.33151	MC	Mixed breed	1992	DIED	5.5	4	0	3	Congestive Heart Failure	Cardiovascular	Degenerative				1	0
1611	4.3726	MC	Abyssinian	1992	EUTH	3.8	0	0	3	Acute Renal Failure	Urological	Anatomic/congential					0	20	1
1612	8.40822	FS	Mixed breed	1992	DIED	2.4	4	0	3	HCM	Cardiovascular	Degenerative				1	1	1	1
1613		M	Mixed breed	1996	EUTH	4	3	0	0	Chronic Renal Failure	Urological	Degenerative					0	0	0
1614	0.126027	M	Mixed breed	1992	DIED	0.36	1	3	3	Undetermined	Undetermined	Undetermined					0
1615		F	Mixed breed	1992	DIED	4	3	3	3	Heart Failure	Cardiovascular	Degenerative				1	0	20	0
1616	1.49863	F	Abyssinian	1992	EUTH		3	0	0	Anemia	Hematopoetic	Undetermined					0
1617	4.7726	MC	Mixed breed	1993	EUTH		4	0	0	Infection - Bacterial	Respiratory	Infectious					0
1618	0.693151	M	Mixed breed	1993	EUTH	3.1	0	0	0	FIP	Systemic	Infectious					0
1619	10.6795	MC	Mixed breed	1993	EUTH	3.4	0	0	3	Gastroeneritis	Gastrointestinal	Inflammatory					0
1620	11.6767	MC	Himalayan	1993	EUTH	5.4	3	0	0	Hypertension, Primary	Cardiovascular	Undetermined					0	0	0
1621	12.3945	MC	Mixed breed	1993	EUTH		4	3	3	Meningioencephalitis	Neurological	Infectious					0	0	0
1622	1.56712	F	Siamese	1993	EUTH	1.2	0	0	0	FIP	Neurological	Infectious					0
1623	6.68493	FS	Mixed breed	1993	EUTH	4.31818	3	1	0	Infectious - Viral	Systemic	Infectious					0
1624	0.279452	M	Mixed breed	1993	EUTH	2	1	3	3	Trauma	Respiratory	Traumatic					0
1625	3.72055	M	Himalayan	1993	EUTH	2.44	3	0	0	Heart Failure	Cardiovascular	Degenerative					0
1626	0.871233	FS	Mixed breed	1993	DIED		4	0	0	Neurologic Disease - Unknown	Neurological	Undetermined					0
1627	6.11233	F	Birman	1993	EUTH	2.05	4	3	3	FIP	Systemic	Infectious					0
1628	9.76438	MC	Mixed breed	1993	EUTH	5.2	1	0	3	Heart Failure	Cardiovascular	Degenerative				1	0	0	0
1629	12.7479	FS	Mixed breed	1993	EUTH	3.4	4	0	0	Infection - Fungal	Systemic	Infectious					0
1630	14.7397	MC	Siamese	1993	EUTH	3.8	4	3	3	ARDS	Respiratory	Inflammatory				0	0	0	0
1631	4.66301	MC	Mixed breed	1994	EUTH	5.8	0	0	0	Pancytopenia	Hematopoetic	Inflammatory					0	0	0
1632	0.676712	M	Mixed breed	1993	DIED		4	0	3	Trauma	Systemic	Traumatic					0
1633	5.32329	MC	Mixed breed	1994	EUTH	2.4	0	0	0	Chronic Renal Failure	Urological	Degenerative					0	12	1
1634	15.137	MC	Siamese	1993	DIED	2.75	0	0	0	Congestive Heart Failure	Cardiovascular	Anatomic/congential				1	0	8	0
1635	12.8822	FS	Mixed breed	1993	EUTH	3.2	3	0	0	Pyothorax	Respiratory	Infectious					0
1636	4.87123	MC	Mixed breed	1993	EUTH	5.8	4	0	0	Acute Renal Failure	Urological	Toxic					0	3	1
1637	0.049315	F	Mixed breed	1993	DIED	0.12	4	3	3	Infection - Bacterial	Systemic	Infectious					0
1638	3.88767	MC	Siamese	1993	DIED	3.8	0	1	3	Gastroeneritis	Gastrointestinal	Undetermined					0	6	0
1639	15.0192	FS	Mixed breed	1993	DIED	4.7	0	3	3	Saddle Thrombus	Cardiovascular	Ischemic				0	0	0	0
1640	10.926	FS	Mixed breed	1993	DIED	4	4	0	3	Trauma	Systemic	Traumatic					0
1641	15.9589	FS	Mixed breed	1999	EUTH	4.7	0	3	3	DM	Endocrine	Degenerative					1	1	0
1642	9.08767	FS	Mixed breed	1993	EUTH	4.9	0	3	3	Thrombus	Respiratory	Ischemic					0
1643		FS	Mixed breed	1993	EUTH	7.2	3	0	0	Peritonitis	Systemic	Infectious					0
1644	9.0274	FS	Mixed breed	1993	EUTH		3	3	3	Infection - Bacterial	Respiratory	Infectious					0
1645	1.92055	FS	Persian	1993	EUTH	2.01705	4	0	0	Liver shunt	Hepatic	Anatomic/congential					0
1646	4.33425	M	Mixed breed	1993	DIED	4.5	4	3	3	Trauma	Systemic	Traumatic					0
1647	3.08219	FS	Burmese	1993	DIED	3	3	0	3	Gastroeneritis	Gastrointestinal	Infectious					0
1648	5.73425	FS	Mixed breed	1998	EUTH	3.5	0	3	3	Acute Renal Failure	Urological	Toxic					0	3	0
1649	11.1836	FS	Mixed breed	1993	EUTH	8.1	0	3	3	Pancreatitis	Endocrine	Inflammatory				0	0	0	0
1650	4.33973	MC	Mixed breed	1993	EUTH	3.2	4	0	0	Infection - Fungal	Respiratory	Infectious					0
1651	0.534247	M	Mixed breed	1993	EUTH		4	3	3	Nutritional	Musculoskeletal	Nutritional					0
1652		M	Mixed breed	1993	EUTH	0.85	4	0	3	Congenital	Cardiovascular	Anatomic/congential					0	15	0
1653	6.30685	FS	Mixed breed	1993	DIED	2.04545	4	0	0	FIP	Systemic	Infectious					0	10	0
1654	0.49863	M	Mixed breed	1994	EUTH		3	0	0	FIP	Systemic	Infectious					0	10	0
1655	0.057534	M	Mixed breed	1993	EUTH	0.21	3	3	3	Pneumonia	Respiratory	Infectious					0
1656	6.57534	FS	Mixed breed	1993	EUTH	4.77273	4	0	1	Hepatic Lipodosis	Hepatic	Metabolic					0
1657	0.241096	F	Mixed breed	1993	DIED	1.3	4	3	3	Trauma	Systemic	Traumatic					0	0	0
1658	2.34795	MC	Mixed breed	1993	EUTH		1	1	3	Nasapharngeal Polyp	Respiratory	Inflammatory					0
1659	10.4712	MC	Mixed breed	1993	EUTH	3	0	0	0	Gastroeneritis	Gastrointestinal	Inflammatory					0
1660	7.48219	FS	Mixed breed	1993	EUTH	2.5	4	3	3	Chronic Renal Failure	Urological	Degenerative					0	4	1
1661	8.48219	MC	Mixed breed	1993	EUTH	3	3	0	0	Chronic Renal Failure	Urological	Degenerative					0	0	1
1662	8.70685	FS	Mixed breed	1993	EUTH	4.3	3	0	3	Infectious - Parasitic	Systemic	Infectious					0	1	0
1663	2.2	FS	Mixed breed	1995	EUTH	3.8	0	0	3	Behavioral	Urological	Undetermined					0
1664	9.40822	M	Himalayan	1994	EUTH	2.8	3	0	0	Pancreatitis	Endocrine	Inflammatory					0
1665	6.43014	MC	Mixed breed	1993	EUTH	6.93	3	0	3	Sepsis	Systemic	Infectious				0	0
1666	0.389041	F	Mixed breed	1993	EUTH	1.4	0	3	3	Trauma	Respiratory	Traumatic					0
1667	7.8274	F	Mixed breed	1994	DIED	3.9	3	0	3	Cholangiohepatitis	Hepatic	Inflammatory					0
1668	2.44932	MC	Mixed breed	1993	DIED	8.1	0	0	3	Acute Renal Failure	Urological	Undetermined				0	0	0	1
1669	14.5068	M	Mixed breed	1993	DIED	5.8	1	0	0	Pancreatitis	Endocrine	Inflammatory					0
1670	4.20274	MC	Mixed breed	1997	DIED	3.2	3	3	3	Congenital	Cardiovascular	Anatomic/congential				1	0	8	0
1671		M	Mixed breed	1993	EUTH		1	0	0	Myocarditis	Cardiovascular	Undetermined				1	0
1672	1.39178	F	Himalayan	1995	EUTH	2.5	4	0	3	Chronic Renal Failure	Urological	Degenerative					0	6	1
1673	0.690411	F	Chartreux	1994	EUTH	1.45	4	0	3	FIP	Systemic	Infectious					0	10	0
1674	1.55616	MC	Mixed breed	1994	EUTH		3	3	3	Acute Renal Failure	Urological	Toxic					0	20	1
1675	2.55342	MC	Mixed breed	1994	DIED	7.8	0	0	3	Urethral Obstruction	Urological	Inflammatory					0
1676	1.48493	F	Mixed breed	1994	EUTH	3.4	1	1	0	Pyometra	Genital	Infectious					0
1677	2.26849	M	Persian	1994	EUTH	5	1	0	1	FIV	Gastrointestinal	Infectious					0
1678	0.772603	F	Mixed breed	1994	EUTH	4.1	3	3	3	Acute Renal Failure	Urological	Toxic					0	3	1
1679	13.611	MC	Mixed breed	1994	EUTH	4	1	3	3	Chronic Renal Failure	Urological	Degenerative					1	4	1
1680	1.84932	MC	Mixed breed	1995	DIED	4.5	3	0	0	Anesthetic Death	Cardiovascular	Undetermined					0
1681	6.7863	MC	Mixed breed	1996	EUTH	3.5	4	0	0	DM	Endocrine	Metabolic					0	6	0
1682	9.6274	FS	Mixed breed	1994	EUTH	6.3	3	0	0	Meningioencephalitis	Neurological	Undetermined					0
1683	3.62192	FS	Mixed breed	1994	EUTH	3.6	3	0	0	Chronic Renal Failure	Urological	Infectious					0	0	1
1684	12.9699	FS	Persian	1994	EUTH	3.8	0	0	0	Colitis	Gastrointestinal	Inflammatory					0	20	0
1685	0.693151	M	Mixed breed	1994	EUTH	2.8	3	0	0	FIP	Systemic	Infectious					0
1686		MC	Mixed breed	1994	EUTH	4	3	0	0	Infection - Bacterial	Systemic	Infectious					0	0	0
1687	11.7178	MC	Abyssinian	1994	EUTH	3.8	4	0	3	Hepatitis	Hepatic	Inflammatory					0	6	0
1688	14.6904	MC	Mixed breed	1994	DIED	4	4	3	3	Trauma	Systemic	Traumatic					0	0	0
1689	15.1808	MC	Mixed breed	1995	EUTH	6.4	3	3	3	DM	Endocrine	Metabolic					0	4	0
1690	3.13425	MC	Mixed breed	1994	EUTH	5.84	4	0	0	Thrombus	Cardiovascular	Ischemic				1	0	0	0
1691	0.764384	M	Birman	1994	EUTH	1.8	4	0	0	FIP	Systemic	Infectious					0	10	0
1692	0.915069	MC	Mixed breed	1994	DIED	3.8	4	0	3	Chronic Renal Failure	Urological	Degenerative					0	20	1
1693	1.78082	FS	Mixed breed	1994	DIED	3.6	4	0	3	Acute Renal Failure	Urological	Anatomic/congential					0	20	1
1694	1.83014	FS	Abyssinian	1994	DIED		4	0	0	Undetermined	Gastrointestinal	Undetermined					0
1695	0.791781	M	Mixed breed	1994	EUTH		3	3	3	Trauma	Systemic	Traumatic					0
1696	12.8356	FS	Mixed breed	1994	EUTH	4.3	1	3	3	Chronic Renal Failure	Urological	Degenerative					0	4	1
1697	3.9863	MC	Mixed breed	1996	EUTH	4	0	0	1	Chronic Renal Failure	Urological	Degenerative					0	4	1
1698	5.08219	FS	Mixed breed	1994	DIED		4	3	3	Hepatic Lipodosis	Hepatic	Metabolic					0
1699	6.84658	F	Persian	1994	EUTH		3	3	3	Acute Renal Failure	Urological	Toxic					0	3	1
1700	2.92603	F	Maine Coon	1994	EUTH	4.4	4	0	0	FIP	Systemic	Infectious					0	0	0
1701	7.16986	MC	Mixed breed	1994	EUTH	6.9	3	0	1	Thrombus	Neurological	Ischemic					0	0	0
1702	5.00274	MC	Himalayan	1994	DIED	5.5	4	0	0	Acute Renal Failure	Urological	Anatomic/congential					0	20	1
1703	2.90959	FS	Mixed breed	1994	EUTH	4.2	1	0	0	Acute Renal Failure	Urological	Toxic					0	3	1
1704	1.75068	M	Mixed breed	1994	DIED	2.14	3	0	3	Gastroeneritis	Gastrointestinal	Infectious					0	0	0
1705		MC	Mixed breed	2006	EUTH	4.6	3	3	3	Chronic Renal Failure	Urological	Degenerative					0	20	1
1706		F	Mixed breed	1996	EUTH	2.44	4	0	0	Chronic Renal Failure	Urological	Degenerative				0	0	20	1
1707	6.80822	MC	Mixed breed	1994	EUTH		4	3	3	Hepatic Lipodosis	Hepatic	Metabolic					0
1708	8	FS	Mixed breed	1994	EUTH	3	3	0	0	Hepatic Lipodosis	Hepatic	Metabolic					0
1709	7.07123	FS	Mixed breed	1994	DIED	4.2	4	3	3	Pyothorax	Respiratory	Infectious					0
1710	13.0795	FS	Mixed breed	1994	EUTH	4.8	0	3	3	Thrombus	Cardiovascular	Ischemic				0	0
1711	0.4	F	Maine Coon	1994	DIED	0.4	0	3	3	Congenital	Cardiovascular	Anatomic/congential				1	0
1712	7.47945	MC	Mixed breed	1994	DIED	5.8	3	0	0	Sepsis	Systemic	Infectious				0	0
1713	9.00274	FS	Mixed breed	1995	EUTH	2.4	0	0	0	Chronic Renal Failure	Urological	Degenerative				0	0	0	1
1714	12.1288	MC	Siamese	1994	DIED	5.53977	0	0	3	HCM	Cardiovascular	Degenerative				1	1
1715	11.7425	MC	Unclassified	2004	EUTH	2.4	3	3	3	Heart Failure	Cardiovascular	Degenerative				1	1	0	0
1716	8.23288	MC	Mixed breed	1994	DIED	4.5	3	0	1	Chronic Renal Failure	Urological	Degenerative				0	0	1	1
1717	7.4	MC	Mixed breed	1994	EUTH	4.6	4	0	0	Neurologic Disease - Unknown	Neurological	Undetermined					0	0	0
1718	0.956164	FS	Mixed breed	1994	EUTH	3.8	3	3	3	Peritonitis	Gastrointestinal	Infectious					0
1719	2.5589	FS	Mixed breed	1994	EUTH	3	0	0	3	FIP	Systemic	Infectious				0	0
1720	10.4384	MC	Mixed breed	1994	DIED	4.2	4	0	0	Chronic Renal Failure	Urological	Degenerative					0	4	1
1721		M	Mixed breed	1994	DIED		4	3	3	Foreign body - migrating	Respiratory	Infectious					0
1722	2.22466	F	Mixed breed	1994	EUTH	2.9	3	0	0	Acute Renal Failure	Urological	Toxic				0	0	20	1
1723	1.12877	M	Mixed breed	1994	DIED	4.1	1	3	3	Acute Renal Failure	Urological	Metabolic					0	3	1
1724		FS	Mixed breed	1994	EUTH	4.5	3	3	3	Gastroeneritis	Gastrointestinal	Infectious					0	0	0
1725	5.4	MC	Mixed breed	1994	EUTH	3	4	0	0	Neurologic Disease - Unknown	Neurological	Undetermined					0
1726	6.27397	FS	Mixed breed	1994	EUTH	5	0	0	0	Hepatopathy	Hepatic	Undetermined					0	0	0
1727	7.24658	M	Siamese	1994	EUTH	6.3	1	3	3	Respiratory - Undetermined	Respiratory	Undetermined					0	0	0
1728		M	Mixed breed	1994	EUTH	5.8	4	1	0	Cholangiohepatitis	Hepatic	Inflammatory					0	0	0
1729	0.249315	M	Mixed breed	1994	EUTH	3.3	3	0	0	Urethral Obstruction	Urological	Degenerative					0	7	1
1730	1.21096	M	Mixed breed	1995	DIED	1.63636	4	3	3	Gastroeneritis	Gastrointestinal	Undetermined					0
1731	13.274	MC	Mixed breed	1994	DIED	4.85	3	0	0	Infectious - Parasitic	Cardiovascular	Infectious					0
1732	0.860274	MC	Mixed breed	1995	EUTH	2.6	4	1	0	Gastroeneritis	Gastrointestinal	Infectious					0	8	0
1733	8.36164	M	Mixed breed	1994	DIED	6.2	3	0	0	Myeloproliferative disease	Hematopoetic	Undetermined					0
1734	9.8274	FS	Persian	1996	EUTH	4.4	3	0	0	Undetermined	Undetermined	Undetermined					0
1735	6.33973	MC	Mixed breed	1994	EUTH	4.9	4	3	3	Chylothorax	Respiratory	Undetermined					0	0	0
1736		MC	Mixed breed	1997	DIED	3.18	0	0	0	Chronic Renal Failure	Urological	Inflammatory				0	0	20	1
1737		MC	Mixed breed	2001	EUTH	6.6	3	3	3	Chylothorax	Respiratory	Undetermined					0	0	0
1738	10.4055	MC	Mixed breed	1994	EUTH		4	0	1	FIV	Systemic	Infectious					0
1739		M	Mixed breed	1994	EUTH	5.56	1	3	3	Trauma	Systemic	Traumatic					0
1740	4.40274	MC	Mixed breed	1994	DIED		3	3	3	HCM	Cardiovascular	Degenerative				1	0
1741	1.63836	FS	Mixed breed	1995	EUTH	2.1	0	1	3	Gastroeneritis	Gastrointestinal	Infectious					0	6	0
1742	2.68767	FS	Mixed breed	1994	DIED	4.4	4	0	0	Hemmorhage	Cardiovascular	Toxic					0
1743	9.54521	MC	Mixed breed	1995	EUTH	5.9	4	0	3	Chylothorax	Respiratory	Undetermined					0	20	0
1744	12.6082	FS	Mixed breed	2002	EUTH	4.4	3	0	3	Chronic Renal Failure	Urological	Degenerative					1	20	1
1745	1.62466	FS	Mixed breed	1995	EUTH	4	1	3	3	Trauma	Systemic	Traumatic					0	0	0
1746	6.69041	FS	Mixed breed	1995	DIED		4	3	3	Pneumonia	Respiratory	Inflammatory					0	0	0
1747	14.6932	MC	Manx	1995	EUTH	3.2	4	3	3	DM	Endocrine	Metabolic					0	20	0
1748	8.2137	FS	Mixed breed	1995	DIED	5.3	0	3	3	Hepatic Lipodosis	Hepatic	Metabolic					0	0	0
1749	0.493151	M	Mixed breed	1995	DIED	1.5	4	0	0	Thrombus	Cardiovascular	Ischemic					0	20	0
1750	1.67123	FS	Mixed breed	1995	DIED	4	4	3	3	Congestive Heart Failure	Cardiovascular	Degenerative				1	0
1751	6.70137	MC	Siamese	1995	DIED	5.68	3	0	0	Gastroeneritis	Gastrointestinal	Toxic					0	0	0
1752	19.0274	FS	Mixed breed	2007	DIED	2.6	3	3	3	Chronic Renal Failure	Urological	Degenerative					0	0	1
1753	13.8438	M	Mixed breed	1995	EUTH	4.4	3	0	1	Acute Renal Failure	Urological	Toxic					0	3	1
1754		MC	Mixed breed	2009	EUTH	3.4	3	0	0	Chronic Renal Failure	Urological	Degenerative					1	0	1
1755	3.04384	MC	Mixed breed	1995	EUTH	5.4	1	3	3	Cystitis	Urological	Inflammatory					0
1756	0.906849	F	Mixed breed	1995	EUTH	2.8	4	0	0	FIP	Systemic	Infectious					0
1757	4.50685	FS	Mixed breed	1995	EUTH	2.6	4	0	3	DM	Endocrine	Metabolic					0
1758	0.742466	FS	Mixed breed	1995	DIED	1.19	4	3	3	Infectious - Viral	Systemic	Infectious					0
1759	0.821918	FS	Mixed breed	1995	EUTH		4	3	3	Trauma	Systemic	Traumatic					0
1760	1.30411	MC	Mixed breed	1995	EUTH	3.2	3	0	0	Peritonitis	Gastrointestinal	Infectious					0
1761	5.87945	M	Abyssinian	1995	EUTH	2.25	3	1	0	Amyloidosis	Urological	Anatomic/congential					0	20	1
1762	2.09315	FS	Mixed breed	1995	EUTH	4.9	0	0	3	Anemia	Hematopoetic	Inflammatory					0
1763	3.75342	FS	Mixed breed	1995	EUTH	4.54545	4	0	3	Acute Renal Failure	Urological	Undetermined					0	0	1
1764	6.27671	FS	Mixed breed	1995	DIED	2.4	0	0	0	Chronic Renal Failure	Urological	Degenerative					0	4	1
1765	9.03562	MC	Mixed breed	1995	DIED	4.7	4	0	0	Myeloproliferative disease	Hematopoetic	Undetermined					0	20	0
1766	14.926	MC	Siamese	1995	DIED	4.05	4	0	3	Sepsis	Systemic	Infectious					0
1767	5.76986	MC	Mixed breed	1996	EUTH	3.2	3	3	3	FIP	Systemic	Infectious				0	0
1768	0.953425	MC	Mixed breed	1995	EUTH	3.82	4	1	0	FIP	Systemic	Infectious					0	10	0
1769	2.06849	MC	Mixed breed	1995	EUTH		0	3	3	Ureteral obtruction	Urological	Inflammatory					0
1770	8.9863	FS	Manx	1995	EUTH	4.6	3	0	0	Neurologic Disease - Unknown	Neurological	Undetermined					0
1771	16.011	MC	Mixed breed	1995	EUTH		4	3	3	Chronic Renal Failure	Urological	Degenerative				0	0	20	1
1772	1.43288	MC	Siamese	1995	EUTH	4.6	3	0	0	FIP	Neurological	Infectious					0
1773	6.03014	MC	Mixed breed	1995	EUTH	4.8	4	3	3	Heart Failure	Cardiovascular	Degenerative				1	0	0	0
1774	11.063	FS	Mixed breed	1999	DIED	2.2	4	0	0	Neurologic Disease - Unknown	Neurological	Undetermined				0	1	4	0
1775	0.205479	M	Persian	1995	DIED		4	3	3	Calici Virus Infection	Gastrointestinal	Infectious					0
1776	0.169863	M	Abyssinian	1995	EUTH	0.48	0	0	0	Pneumonia	Respiratory	Inflammatory					0
1777	5.13973	FS	Mixed breed	1995	DIED	6.2	3	0	0	Acute Renal Failure	Urological	Toxic				0	0	3	1
1778	15.1808	FS	Mixed breed	1995	EUTH	5.4	0	0	0	Disc Herniation	Neurological	Degenerative					1	0	0
1779	20.1452	FS	Mixed breed	2000	EUTH	1.94	3	0	3	Chronic Renal Failure	Urological	Degenerative				0	1	20	1
1780	6.1589	MC	Himalayan	1995	EUTH	3.8	0	0	0	Urethral Obstruction	Urological	Degenerative					0
1781		M	Mixed breed	1995	DIED	7.6	4	3	3	Thrombus	Cardiovascular	Ischemic					0	20	0
1782	5.19726	MC	Persian	1999	EUTH	4.9	3	3	3	Bronchitis	Respiratory	Inflammatory				0	0	6	0
1783	5.20548	FS	Mixed breed	1995	DIED	3.8	4	0	3	Encephalitis	Neurological	Infectious					0
1784	8.21644	FS	Mixed breed	1995	EUTH	2.6	4	3	3	Cholangiohepatitis	Hepatic	Infectious					0
1785	13.0712	MC	Mixed breed	1998	EUTH	4.6	3	0	0	Chronic Renal Failure	Urological	Degenerative				0	0	20	0
1786	8.23288	MC	Himalayan	1995	EUTH	3.9	4	0	0	Bone Marrow Hypoplasia	Hematopoetic	Undetermined					0	7	0
1787	7.26575	MC	Manx	1995	DIED	8.8	0	3	3	Hepatic Lipodosis	Hepatic	Metabolic					0
1788	6.01918	FS	Persian	1995	EUTH	2.27	4	0	0	Hepatic Lipodosis	Hepatic	Metabolic					0
1789	5.23562	FS	Siamese	1995	EUTH	3.2	4	0	0	Gastroeneritis	Gastrointestinal	Inflammatory					0
1790	0.345205	M	Mixed breed	1995	EUTH	2.1	3	0	0	FIP	Systemic	Infectious					0
1791	5.38904	MC	Mixed breed	1995	DIED	4.2	4	0	0	Transplant rejection	Urological	Ischemic					0	4	1
1792	7.36438	FS	Mixed breed	1995	EUTH	2.25	1	3	3	Cholangiohepatitis	Hepatic	Inflammatory					0
1793	6.5726	MC	Mixed breed	1998	EUTH	3.6	0	0	0	Hepatic Lipodosis	Hepatic	Metabolic					0	0	0
1794	15.4932	MC	Mixed breed	1995	EUTH	3.4	0	0	0	Gastroeneritis	Gastrointestinal	Undetermined					0	0	0
1795	0.539726	FS	Manx	1996	EUTH	2.1	0	0	3	FIP	Systemic	Infectious					0	13	0
1796	4.67397	FS	Abyssinian	1995	DIED	2.5	4	0	0	Pneumonia	Respiratory	Infectious				0	0
1797	7.4411	MC	Mixed breed	1995	DIED	4	4	3	3	Chronic Renal Failure	Urological	Degenerative					0	4	1
1798	15.4438	FS	Burmese	1995	DIED	2	4	3	3	Cholangitis	Hepatic	Inflammatory					0	20	0
1799	9.26575	FS	Mixed breed	1995	EUTH	4.6	3	0	0	Respiratory - Undetermined	Respiratory	Undetermined					0
1800	13.4603	MC	Siamese	1995	EUTH	5.1	0	0	3	Acute Renal Failure	Urological	Undetermined				0	0	20	1
1801	2.49863	MC	Mixed breed	1995	EUTH	2.6	4	3	3	Chronic Renal Failure	Urological	Degenerative				0	0	1	1
1802	0.306849	M	Mixed breed	1995	EUTH	1.1	4	0	3	FIP	Neurological	Infectious				0	0
1803	7.49315	FS	Mixed breed	1995	EUTH	4.4	4	3	3	Thrombus	Cardiovascular	Ischemic				1	0	0	0
1804	9.67397	MC	Himalayan	1996	DIED	4.1	4	0	3	Chronic Renal Failure	Urological	Anatomic/congential					0	9	1
1805	7.54521	FS	Mixed breed	1996	DIED	3.7	3	3	3	Hepatic Lipodosis	Hepatic	Metabolic					0	7	0
1806	17.537	FS	Mixed breed	1996	EUTH	5.375	3	3	3	Pancreatitis	Endocrine	Inflammatory					1
1807	9.55342	FS	Mixed breed	1996	DIED	2.5	4	3	3	Undetermined	Systemic	Ischemic					0	3	0
1808	7.32055	FS	Mixed breed	1997	EUTH	5.6	3	0	0	Pancreatitis	Endocrine	Inflammatory					0	0	0
1809		MC	Mixed breed	1996	EUTH	5.7	3	3	3	Heart Failure	Cardiovascular	Degenerative				1	0
1810	13.7315	FS	Mixed breed	1996	EUTH	3.3	0	3	3	Thrombus	Cardiovascular	Ischemic					0
1811	12.4027	MC	Mixed breed	2005	EUTH	5.5	0	0	0	Foreign body	Gastrointestinal	Traumatic					0
1812		FS	Manx	1996	EUTH	2.36	3	3	3	Chronic Renal Failure	Urological	Degenerative					0	20	1
1813	3.62466	M	Abyssinian	1996	EUTH	3.25	3	0	0	Thrombus	Cardiovascular	Ischemic				0	0	8	0
1814	6.67123	MC	Burmese	1996	DIED	4.5	0	0	0	Infectious - Viral	Respiratory	Infectious					0
1815	9.57534	MC	Maine Coon	2001	EUTH	3.9	0	0	0	Degeneerative Myelopathy	Neurological	Degenerative					0	8	0
1816	11.8	FS	Mixed breed	1996	EUTH	6.4	4	0	0	Pancreatitis	Endocrine	Inflammatory					0
1817	9.73699	FS	Mixed breed	1996	EUTH	3.25	3	0	0	Coagulopathy	Hematopoetic	Inflammatory				0	1	0	0
1818	3.74247	FS	Maine Coon	1996	EUTH		3	3	3	Chylothorax	Respiratory	Undetermined				0	0	20	0
1819	5.76438	FS	Manx	1996	EUTH	3.2	3	0	0	Infection - Fungal	Neurological	Infectious					0
1820	15.7699	FS	Mixed breed	1996	DIED	3	0	0	0	Infectious - Parasitic	Neurological	Infectious				1	0	0	0
1821	16.9973	FS	Mixed breed	1996	EUTH	2.8	3	0	0	Chronic Renal Failure	Urological	Degenerative					0	20	1
1822	0.843836	MC	Abyssinian	1996	EUTH		0	0	0	Infectious - Viral	Hematopoetic	Infectious				0	0
1823	1.77808	M	Mixed breed	1996	EUTH	4.66	1	0	0	Neurologic Disease - Unknown	Neurological	Undetermined					0	0	0
1824	6.79726	FS	Mixed breed	1996	DIED	3.2	0	3	3	Pancreatitis	Endocrine	Inflammatory					0	0	0
1825	0.879452	FS	Mixed breed	1996	EUTH		4	3	3	Hepatic Lipodosis	Hepatic	Metabolic					0
1826	3.8274	FS	Mixed breed	1996	DIED	3.45	3	0	3	Acute Renal Failure	Urological	Toxic					0	3	1
1827	9.83836	F	Mixed breed	1996	EUTH	3.6	3	0	0	Undetermined	Dermatologic	Undetermined					0	20	0
1828	3.85753	MC	Siamese	1997	DIED	3.4	4	0	0	Malignant hypertension	Cardiovascular	Undetermined				0	0	4	0
1829	14.0712	MC	Mixed breed	2005	EUTH	3.6	3	0	0	Heart Failure	Cardiovascular	Degenerative				1	1	20	0
1830	15.6877	MC	Mixed breed	1999	EUTH	4.2	4	0	0	DM	Endocrine	Metabolic					0	1	0
1831	6.30411	MC	Maine Coon	1996	EUTH	5.9	0	0	0	Chronic Renal Failure	Urological	Degenerative					0	0	1
1832		M	Mixed breed	1996	DIED	4.26	4	3	3	Trauma	Systemic	Traumatic					0
1833	3.98082	MC	Mixed breed	1996	EUTH	5.2	3	0	0	FIP	Systemic	Infectious					0	10	0
1834	6	FS	Himalayan	1996	DIED	2.9	4	0	0	Cirosis	Hepatic	Degenerative					0	1	1
1835	17.0438	FS	Mixed breed	1996	EUTH		4	3	3	Undetermined	Gastrointestinal	Undetermined					0	20	0
1836	19.0767	FS	Mixed breed	1997	EUTH	3.4	1	3	3	Hyperthyroidism	Endocrine	Metabolic				0	1	20	0
1837	6.40274	FS	Mixed breed	1996	EUTH	4.5	3	0	3	Chronic Renal Failure	Urological	Degenerative					0	4	1
1838	14.7616	MC	Persian	1997	EUTH	2.4	4	0	3	Neurologic Disease - Unknown	Neurological	Undetermined					0	11	0
1839	13.1205	MC	Mixed breed	1996	EUTH	5.4	0	0	0	Heart Failure	Cardiovascular	Degenerative				1	0	0	0
1840	0.767123	FS	Siamese	1996	EUTH		3	3	3	Foreign body - migrating	Neurological	Traumatic					0
1841	10.5781	FS	Mixed breed	2006	EUTH	1.9	0	0	0	Foreign body	Gastrointestinal	Traumatic				0	0	8	0
1842	1.83014	MC	Mixed breed	1996	EUTH	6	0	3	3	Trauma	Systemic	Traumatic					0
1843	12.1699	MC	Persian	1996	EUTH	3.2	4	0	0	Infection - Bacterial	Cardiovascular	Infectious				1	0	0	0
1844	6.20548	MC	Mixed breed	1996	EUTH		4	3	3	Chylothorax	Respiratory	Undetermined					0
1845	7.20274	FS	Himalayan	1996	EUTH	2.16	0	0	0	Pneumonia	Respiratory	Undetermined					0	0	0
1846	5.22466	FS	Mixed breed	1996	DIED	2.4	3	0	0	Chronic Renal Failure	Urological	Anatomic/congential					0	20	1
1847	1.78356	FS	Mixed breed	1996	EUTH	3.9	0	3	3	Acute Renal Failure	Urological	Ischemic					0	14	1
1848	11.2521	MC	Persian	1996	DIED	3.1	4	0	0	Chronic Renal Failure	Urological	Anatomic/congential				0	0	20	1
1849	6.27671	MC	Mixed breed	1996	EUTH	4.4	4	0	3	Chronic Renal Failure	Urological	Degenerative					0	20	1
1850	0.515068	MC	Mixed breed	1996	EUTH	2.9	1	0	3	Myocarditis	Cardiovascular	Infectious					0
1851	5.30137	FS	Mixed breed	1996	DIED	4.6	3	3	3	Acute Renal Failure	Urological	Toxic				0	0	3	1
1852	9.29863	FS	Mixed breed	1996	EUTH	5.1	4	3	3	Trauma	Systemic	Traumatic				0	0	8	0
1853	5.30411	MC	Mixed breed	1996	EUTH	4.6	3	3	3	Infection - Fungal	Neurological	Infectious					0
1854	0.50137	M	Mixed breed	1996	EUTH	2.2	0	0	0	FIP	Systemic	Infectious					0	10	0
1855	7.35069	FS	Persian	1996	DIED	4.6	0	0	0	Pancreatitis	Endocrine	Inflammatory					0	10	0
1856	2.35342	FS	Himalayan	1996	DIED	4	1	3	3	Acute Renal Failure	Urological	Anatomic/congential					0	0	1
1857	0.232877	F	Mixed breed	1996	EUTH	0.57	4	3	3	Intestinal foreign body	Gastrointestinal	Traumatic					0
1858	10.463	MC	Mixed breed	1996	EUTH	4.65	3	0	1	FIP	Systemic	Infectious					0
1859	5.41096	MC	Mixed breed	1996	EUTH	5	1	0	0	Chylothorax	Respiratory	Undetermined				0	0
1860	10.389	M	Mixed breed	1996	EUTH	3	0	0	0	FIP	Systemic	Infectious					0	10	1
1861	8.57808	MC	Mixed breed	1996	EUTH	6.4	0	3	3	Chronic Renal Failure	Urological	Degenerative					0	20	1
1862	6.43836	MC	Siamese	1996	EUTH	6	3	0	0	Infection - Fungal	Systemic	Infectious					0	0	0
1863	13.474	FS	Mixed breed	1996	DIED	3	3	3	3	Pneumonia	Respiratory	Toxic				0	0	0	0
1864	12.4959	MC	Himalayan	1996	DIED	3.6	0	0	0	Surgical complication	Systemic	Traumatic					0	4	1
1865	8.5863	MC	Mixed breed	1997	EUTH	3.52	1	0	3	Chronic Renal Failure	Urological	Degenerative					0	20	1
1866	5.56438	FS	Mixed breed	1997	DIED	5	4	0	3	Hepatic Lipodosis	Hepatic	Metabolic					0
1867	13.6521	MC	Mixed breed	1997	DIED	4.2	0	0	1	FIV	Hematopoetic	Infectious					0
1868	6.61096	FS	Himalayan	1997	EUTH	3	3	0	0	Peritonitis	Systemic	Inflammatory					0
1869	6.60822	FS	Mixed breed	1997	DIED	3.7	0	3	3	Anesthetic Death	Respiratory	Toxic					0
1870	6.6137	MC	Siamese	1997	EUTH		4	3	3	Thrombus	Cardiovascular	Ischemic				1	0
1871	9.64384	FS	Mixed breed	1997	EUTH	5.82	3	1	3	Heart Failure	Cardiovascular	Degenerative				1	0
1872	7.77808	MC	Mixed breed	1997	EUTH	4.9	3	0	0	Transplant rejection	Urological	Inflammatory					0	0	1
1873	8.59726	FS	Mixed breed	1997	EUTH	5	3	0	0	Hepatic Lipodosis	Hepatic	Metabolic					0
1874	6.6137	MC	Mixed breed	1997	EUTH	7.68	3	3	3	Chylothorax	Respiratory	Degenerative				1	0	0	0
1875	6.64931	FS	Mixed breed	1997	DIED	6	3	0	3	Hepatic Lipodosis	Hepatic	Metabolic					0	7	0
1876	6.47671	MC	Mixed breed	1997	EUTH	6	4	0	0	Sepsis	Systemic	Infectious					0
1877		M	Mixed breed	2002	EUTH	4.74	4	0	0	Spinal Cord disease	Neurological	Degenerative					1	20	0
1878	11.8575	M	Mixed breed	1997	DIED	3.7	4	0	0	Infectious - Parasitic	Systemic	Infectious					0	20	0
1879	8.51781	FS	Himalayan	1997	EUTH	2.45	0	0	0	Hepatic Lipodosis	Hepatic	Metabolic					0
1880	13.2411	MC	Mixed breed	1997	EUTH	3.8	3	3	3	Gastroeneritis	Gastrointestinal	Inflammatory					0	20	0
1881	0.449315	M	Mixed breed	1997	EUTH	0.518182	4	0	0	FIP	Systemic	Infectious					0	10	0
1882	3.72877	MC	Mixed breed	1997	EUTH	4.89	0	0	3	Hepatic Lipodosis	Hepatic	Metabolic					0
1883	0.526027	F	Mixed breed	1997	EUTH		3	0	3	Acute Renal Failure	Urological	Toxic					0	3	1
1884	8.04384	FS	Mixed breed	1997	DIED	4.3	0	3	3	Transplant rejection	Urological	Inflammatory					0	6	1
1885	1.00548	F	Siamese	1997	DIED	2	4	0	0	Peritonitis	Systemic	Infectious					0
1886	14.8877	FS	Mixed breed	1997	DIED	3.5	4	3	3	Saddle Thrombus	Cardiovascular	Ischemic					0
1887	6.31507	MC	Mixed breed	1997	EUTH	4.72	0	0	3	Chronic Renal Failure	Urological	Infectious					0	20	1
1888	4.83836	MC	Mixed breed	1997	EUTH	4.8	4	3	3	Thrombus	Cardiovascular	Ischemic				1	0	13	0
1889	12.0082	FS	Mixed breed	2001	EUTH	3.2	0	0	0	Thrombus	Cardiovascular	Ischemic				1	0	0	0
1890	9.72329	FS	Mixed breed	2000	EUTH	2.7	0	0	0	Neurologic Disease - Unknown	Neurological	Undetermined					0	0	0
1891	0.690411	MC	Mixed breed	1997	EUTH	1.27273	4	0	0	FIP	Systemic	Infectious					0	10	0
1892	11.8822	FS	Siamese	1997	DIED	5.2	0	0	0	Arrythmia	Cardiovascular	Degenerative				1	0
1893	6.93699	FS	Siamese	1997	EUTH	4.18182	3	3	3	Trauma	Systemic	Traumatic					0
1894	11.0767	FS	Mixed breed	1997	DIED	3.47	4	3	3	Undetermined	Respiratory	Inflammatory					1
1895		M	Mixed breed	1997	EUTH	5.65	4	3	3	DM	Endocrine	Metabolic					0	0	0
1896	14.9699	FS	Mixed breed	1997	EUTH	4.5	3	3	3	Peritonitis	Gastrointestinal	Infectious					0
1897	18.3288	FS	Mixed breed	1998	EUTH	2.6	4	3	3	Chronic Renal Failure	Urological	Degenerative					1	4	1
1898	4.32055	FS	Mixed breed	1997	DIED	5.2	0	3	3	DCM	Cardiovascular	Degenerative				1	0	11	0
1899	0.180822	MC	Mixed breed	1997	EUTH	1.09091	4	3	3	Trauma	Neurological	Traumatic					0
1900	3.98356	MC	Mixed breed	1997	EUTH	5.9	4	3	3	Hepatic Lipodosis	Hepatic	Metabolic					0	14	0
1901	6.03562	MC	Mixed breed	1997	EUTH	5.8	3	0	3	Infection - Fungal	Systemic	Infectious					0
1902	1.07123	MC	Mixed breed	1997	EUTH	3.9	3	0	0	Meningitis	Neurological	Infectious					0
1903	11.011	F	Mixed breed	1997	EUTH	2.94	3	0	3	Hepatitis	Hepatic	Inflammatory					0
1904	10.0685	MC	Mixed breed	1997	EUTH	3.15	4	0	0	Transplant rejection	Urological	Inflammatory					0	4	1
1905	2.05479	FS	Mixed breed	1997	EUTH	3	4	3	3	Trauma	Neurological	Traumatic					0
1906	0.846575	M	Mixed breed	1997	EUTH	1.8	4	3	3	FIP	Systemic	Infectious					0
1907	7.08493	MC	Mixed breed	1997	EUTH	3.5	3	0	0	Hepatic Lipodosis	Hepatic	Metabolic					0	0	0
1908	10.0877	FS	Mixed breed	1997	EUTH	3.7	1	3	3	Foreign body	Respiratory	Infectious					0
1909	8.07123	MC	Mixed breed	1997	EUTH	5.6	3	0	0	Peritonitis	Systemic	Infectious					0
1910	9.09041	MC	Mixed breed	1997	EUTH	4	0	3	3	Heart Failure	Cardiovascular	Degenerative				1	1	0	0
1911	10.0822	MC	Mixed breed	1997	EUTH	2.3	4	0	1	Hyperthyroidism	Endocrine	Metabolic				0	1	4	0
1912	2.08493	M	Chartreux	1997	EUTH		4	0	0	Chylothorax	Respiratory	Undetermined					0
1913	10.1068	MC	Mixed breed	1997	EUTH	5.1	4	3	3	Pancreatitis	Endocrine	Inflammatory					0	0	0
1914	8.10959	FS	Mixed breed	1997	EUTH		3	3	3	Trauma	Neurological	Traumatic					0
1915	11.4877	MC	Mixed breed	1998	EUTH	5	4	3	3	Heart Failure	Cardiovascular	Degenerative				1	0	0	0
1916	1.17534	F	Persian	1997	EUTH	2.4	0	3	3	Neurologic Disease - Unknown	Neurological	Undetermined					0	7	0
1917	10.2411	MC	Mixed breed	1997	EUTH	3.5	3	3	1	DM	Endocrine	Metabolic					0
1918	6.51507	MC	Mixed breed	2003	DIED	5.8	3	3	3	Trauma	Systemic	Traumatic					0
1919	0.454795	F	Mixed breed	1997	EUTH	1.2	0	0	0	FIP	Systemic	Infectious					0
1920	0.663014	FS	Mixed breed	1997	EUTH	1.85	0	0	0	FIP	Systemic	Infectious					0	1	0
1921	9.53425	FS	Mixed breed	1998	EUTH	3.2	4	0	0	Thrombus	Cardiovascular	Ischemic				1	0	4	0
1922	17.5315	FS	Mixed breed	2003	EUTH	3.7	0	3	3	Encephalitis	Neurological	Metabolic					0	0	0
1923	15.1452	MC	Mixed breed	2001	DIED	4.7	0	0	0	HCM	Cardiovascular	Degenerative				1	1	0	0
1924	17.7041	FS	Mixed breed	1999	EUTH	3.5	0	3	3	Sepsis	Systemic	Infectious					0	8	0
1925	19.2849	FS	Mixed breed	1997	EUTH	3.4	3	3	3	Chronic Renal Failure	Urological	Degenerative					1	20	1
1926	10.4356	MC	Mixed breed	1997	DIED	4.6	3	0	3	HCM	Cardiovascular	Degenerative					1
1927	12.2877	FS	Mixed breed	1997	EUTH	3.8	3	0	0	FCE	Neurological	Degenerative					0
1928	5.60822	M	Mixed breed	2001	DIED	4.8	3	0	0	HCM	Cardiovascular	Degenerative				1	0	0	0
1929	12.6658	FS	Mixed breed	1998	EUTH	3.62	0	0	0	Neurologic Disease - Unknown	Neurological	Undetermined					0
1930	14.6986	FS	Siamese	2005	EUTH	6.4	0	3	3	IBD	Gastrointestinal	Inflammatory					0
1931	15.3753	MC	Mixed breed	1997	EUTH	5	3	0	0	DIC	Hematopoetic	Undetermined					1	1	0
1932	1.21096	FS	Mixed breed	1997	DIED	4.45	4	0	0	Acute Renal Failure	Urological	Undetermined					0	14	1
1933	7.09315	FS	Mixed breed	1997	DIED	3.4	3	3	3	Undetermined	Undetermined	Undetermined					0
1934	3.26301	MC	Siamese	1997	EUTH	3.6	4	0	0	FIP	Systemic	Infectious					0	10	0
1935	9.62192	MC	Mixed breed	1998	EUTH	3.02	3	3	3	DM	Endocrine	Metabolic				0	1	4	0
1936	0.89863	FS	Mixed breed	1997	EUTH	4.5	0	3	3	Anemia	Hematopoetic	Undetermined				0	0	6	0
1937	0.336986	MC	Mixed breed	1997	EUTH	0.92	4	3	3	Trauma	Respiratory	Traumatic					0
1938	15.537	MC	Mixed breed	1998	EUTH	4.7	1	0	0	Rhinitis	Respiratory	Infectious					0	0	0
1939	4.52055	MC	Mixed breed	1998	EUTH	4.3	3	3	3	Neurologic Disease - Unknown	Neurological	Undetermined					0	3	0
1940	3.5863	M	Mixed breed	1998	EUTH	5.4	3	1	3	Infection - Unknown	Systemic	Infectious					0	0	0
1941	7.59452	MC	Mixed breed	1998	EUTH	6.4	4	0	3	Acute Renal Failure	Urological	Undetermined					0	0	1
1942	2.59726	F	Persian	1998	EUTH	2.28	4	3	3	Chronic Renal Failure	Urological	Anatomic/congential					0	20	1
1943	0.586301	FS	Mixed breed	1998	EUTH	1.9	4	0	0	FIP	Systemic	Infectious					0	10	0
1944	15.6356	FS	Mixed breed	1998	DIED	2.95	4	3	3	Pancreatitis	Endocrine	Inflammatory					0	7	0
1945	0.663014	FS	Siamese	1998	DIED	3.4	4	3	3	Gastroeneritis	Gastrointestinal	Undetermined				0	0
1946	3.6411	FS	Mixed breed	1998	EUTH	3.7	0	0	0	Acute Renal Failure	Urological	Metabolic					0	20	0
1947	13.9808	FS	Mixed breed	1999	EUTH	2	1	0	0	Congenital	Gastrointestinal	Anatomic/congential					0	4	0
1948	1.08219	MC	Mixed breed	1998	EUTH	6.5	3	3	3	Trauma	Musculoskeletal	Traumatic					0	0	0
1949	1.01644	MC	Mixed breed	1998	EUTH	4.3	0	3	3	Acute Renal Failure	Urological	Undetermined					0	14	1
1950	1.77808	M	Mixed breed	1998	EUTH	4.5	4	3	3	Trauma	Musculoskeletal	Traumatic					0
1951	8.73699	MC	Mixed breed	1998	EUTH	4.58	0	3	3	Acute Renal Failure	Urological	Undetermined					0	6	1
1952	7.09041	MC	Mixed breed	2001	EUTH	4.1	3	3	3	Acute Renal Failure	Urological	Infectious					0	6	1
1953	7.70959	MC	Mixed breed	2005	EUTH	3.2	0	0	0	Neurologic Disease - Unknown	Neurological	Undetermined					0	20	0
1954	1.77808	MC	Mixed breed	1998	DIED	6.5	4	0	0	Sepsis	Systemic	Infectious					0
1955	3.12329	FS	Mixed breed	2000	EUTH	2.2	0	0	0	Chronic Renal Failure	Urological	Degenerative					0	0	1
1956	6.85205	FS	Mixed breed	1998	EUTH	4	0	3	3	Thrombus	Cardiovascular	Ischemic				1	0
1957	0.526027	F	Mixed breed	1998	EUTH	3.3	3	3	3	Trauma	Systemic	Traumatic					0
1958	2.28219	FS	Burmese	2000	EUTH	1.98	0	3	3	FIP	Systemic	Infectious				0	0	10	0
1959	14.1041	FS	Mixed breed	1998	EUTH	3.3	3	3	3	Pancreatitis	Endocrine	Inflammatory				0	0	0	0
1960	10.4658	MC	Mixed breed	1998	DIED	5	0	3	3	Undetermined	Undetermined	Undetermined					0	4	0
1961	3.87397	FS	Siamese	1998	EUTH	3.2	3	3	3	Cholangiohepatitis	Hepatic	Inflammatory					0	20	0
1962		FS	Mixed breed	2006	EUTH	4.3	3	0	0	Chylothorax	Respiratory	Undetermined				0	0
1963	13.3534	MC	Mixed breed	1998	EUTH	4.3	3	0	0	Heart Failure	Cardiovascular	Degenerative				1	0
1964	5.14247	MC	Mixed breed	1998	DIED	4.7	3	3	3	Pyothorax	Respiratory	Infectious					0	8	0
1965	0.109589	M	Mixed breed	1998	EUTH	0.6	4	3	3	Acute Renal Failure	Urological	Undetermined					0	20	1
1966	9.56164	MC	Mixed breed	2004	EUTH	4.2	0	0	0	Abdominal Herniation	Musculoskeletal	Degenerative				0	1	0	0
1967	8.13699	M	Mixed breed	1998	EUTH	4	0	0	0	Asthma	Respiratory	Inflammatory				0	0	0	0
1968		MC	Mixed breed	1998	EUTH	4	4	0	0	Chronic Renal Failure	Urological	Degenerative					0	4	1
1969	4.18356	MC	Mixed breed	1998	EUTH	6	4	3	3	Thrombus	Cardiovascular	Ischemic				0	0	8	0
1970	1.58082	MC	Burmese	1999	EUTH	2.3	0	0	0	FIP	Systemic	Infectious					0
1971	3.21096	MC	Mixed breed	1998	EUTH		3	0	3	Heart Failure	Cardiovascular	Degenerative					0	6	0
1972	0.950685	MC	Mixed breed	1999	EUTH	4.66	4	3	3	Trauma	Musculoskeletal	Traumatic					0
1973	0.643836	F	Mixed breed	1998	EUTH	1.5	0	0	0	FIP	Systemic	Infectious					0	8	0
1974	7.27671	FS	Siamese	1998	EUTH	2.6	3	0	0	Chronic Renal Failure	Urological	Anatomic/congential					0	20	1
1975	9.71233	MC	Mixed breed	1998	EUTH	4	4	0	0	Chronic Renal Failure	Urological	Degenerative					0	20	1
1976	13.3233	FS	Mixed breed	1998	EUTH	1.45	3	3	3	Hyperthyroidism	Endocrine	Metabolic					1	0	0
1977	3.6274	MC	Mixed breed	1998	DIED		4	3	3	Pneumonia	Respiratory	Infectious					0	8	0
1978	13.3178	MC	Mixed breed	2002	DIED	3.4	0	0	0	Diaphragmatic hernia	Musculoskeletal	Undetermined				0	0	0	0
1979	0.736986	MC	Mixed breed	1998	EUTH	2.5	3	0	0	Infection - Bacterial	Neurological	Infectious					0
1980	4.38356	F	Mixed breed	1998	EUTH	4	3	3	3	Neurologic Disease - Unknown	Neurological	Undetermined					0
1981	0.106849	M	Mixed breed	1998	EUTH	1.04545	0	3	3	Trauma	Systemic	Traumatic				0	0
1982	10.0219	MC	Mixed breed	1999	EUTH	3.35	3	3	3	Chronic Renal Failure	Urological	Degenerative					0	4	1
1983	7.76712	MC	Mixed breed	1998	EUTH	6.5	0	0	0	Hepatic Lipodosis	Hepatic	Metabolic					0
1984	4.35616	MC	Mixed breed	1999	EUTH	4	3	0	0	Erythema Mutliforme	Dermatologic	Inflammatory					0	4	0
1985	4.96164	MC	Mixed breed	1998	EUTH	6.3	3	3	3	Trauma	Systemic	Traumatic					0
1986	9.46575	M	Mixed breed	1998	EUTH	3.5	4	3	3	DM	Endocrine	Metabolic					0
1987	18.6849	MC	Mixed breed	1999	EUTH	5	3	0	1	DM	Endocrine	Metabolic				0	0	0	0
1988	12.4932	MC	Mixed breed	1998	EUTH	4.2	3	3	3	Neurologic Disease - Unknown	Neurological	Undetermined				0	0	0	0
1989	11.5233	MC	Persian	1999	EUTH	4.4	0	3	3	Urethral Obstruction	Urological	Degenerative					0	20	0
1990	1.56164	FS	Mixed breed	1999	EUTH	3.8	3	0	0	Saddle Thrombus	Cardiovascular	Ischemic				0	0	6	0
1991	6.52603	FS	Mixed breed	1999	DIED	4.23	4	3	3	Acute Renal Failure	Urological	Toxic					0	3	1
1992	9.6274	MC	Mixed breed	1999	EUTH	4	4	0	0	Anemia	Hematopoetic	Inflammatory				0	0	0	0
1993	10.1945	MC	Siamese	2000	DIED	4.6	0	0	0	Undetermined	Undetermined	Undetermined				0	0	0	0
1994	14.8411	FS	Siamese	2004	EUTH	2.02	0	0	0	Neurologic Disease - Unknown	Neurological	Undetermined				0	0	6	0
1995	7.63836	MC	Mixed breed	1999	EUTH	2.6	3	3	3	Neurologic Disease - Unknown	Neurological	Undetermined					0	20	0
1996	4.63288	MC	Mixed breed	1999	EUTH	5.34	4	3	3	Heart Failure	Cardiovascular	Degenerative				1	0	8	0
1997	10.6438	MC	Mixed breed	1999	DIED	6	3	0	0	HCM	Cardiovascular	Degenerative				1	1
1998	8.63836	FS	Mixed breed	1999	EUTH	3.2	0	0	0	Chronic Renal Failure	Urological	Infectious					1	20	1
1999	14.6301	MC	Mixed breed	1999	EUTH	5.5	4	3	3	Heart Failure	Cardiovascular	Degenerative				1	1	0	0
[truncated: 1,139 more rows]
